# Supplementary material for: A function-blocking CD47 antibody suppresses stem cell and EGF signaling in triple-negative breast cancer
Source: Oncotarget. 2016 Jan 31;7(9):10133–52. doi: 10.18632/oncotarget.7100 (PMC4891109; doi:10.18632/oncotarget.7100)
Supplement: Supplementary file 3 [file oncotarget-07-10133-s003.xlsx]

## Sheet: Susspended vs Attached 15fold00
Column #	Column ID	Entrez Gene	Gene Symbol	Gene Title	RefSeq Transcript ID	p-value(Attribute)	p-value(Susspended vs. Attached)	Ratio(Susspended vs. Attached)	Fold-Change(Susspended vs. Attached)	Fold-Change(Susspended vs. Attached) (Description)	Estimate(Susspended vs. Attached)	F(Susspended vs. Attached)	T(Susspended vs. Attached)	F(Attribute)	SS(Attribute)	SS(Error)	F(Error)	SK01_susp01_(HG-U133_Plus_2).CEL (Intensity)	SK02_susp02_(HG-U133_Plus_2).CEL (Intensity)	SK03_susp03_(HG-U133_Plus_2).CEL (Intensity)	SK04_attc01_(HG-U133_Plus_2).CEL (Intensity)	SK05_attc02_(HG-U133_Plus_2).CEL (Intensity)	SK06_attc03_(HG-U133_Plus_2).CEL (Intensity)
18582	209160_at	8644	AKR1C3	aldo-keto reductase family 1, member C3 (3-alpha hydroxysteroid dehydrogenase, type II)	NM_001253908 /// NM_001253909 /// NM_003739	0.000170367	0.000170367	1.81864	1.81864	Susspended up vs Attached	0.862858	184.336	13.577	184.336	1.11679	0.0242337	1	10.9413	10.9305	10.7652	9.97309	10.0691	10.0062
20985	211653_x_at	100653286 /// 1646	AKR1C2 /// LOC100653286	aldo-keto reductase family 1, member C2 (dihydrodiol dehydrogenase 2; bile acid binding	NM_001135241 /// NM_001354 /// NM_205845 /// XM_003403856	0.000143927	0.000143927	1.67318	1.67318	Susspended up vs Attached	0.742597	200.847	14.172	200.847	0.827175	0.0164738	1	8.8539	8.973	8.79712	8.12864	8.12073	8.14686
13606	204151_x_at	1645	AKR1C1	aldo-keto reductase family 1, member C1 (dihydrodiol dehydrogenase 1; 20-alpha (3-alpha	NM_001353	0.000659841	0.000659841	1.65919	1.65919	Susspended up vs Attached	0.73048	92.0333	9.5934	92.0333	0.800401	0.0347875	1	9.48551	9.68134	9.5835	8.75816	8.86776	8.933
13026	203571_s_at	10974	C10orf116	chromosome 10 open reading frame 116	NM_006829	0.000387207	0.000387207	1.65068	1.65068	Susspended up vs Attached	0.723056	121.155	11.007	121.155	0.784215	0.0258914	1	9.40944	9.36695	9.21948	8.65348	8.54767	8.62555
25892	216594_x_at	1645	AKR1C1	aldo-keto reductase family 1, member C1 (dihydrodiol dehydrogenase 1; 20-alpha (3-alpha	NM_001353	0.000756883	0.000756883	1.60532	1.60532	Susspended up vs Attached	0.682858	85.7113	9.25804	85.7113	0.699444	0.0326418	1	8.93425	9.13791	8.91659	8.27542	8.32186	8.3429
13796	204341_at	10626	TRIM16	tripartite motif containing 16	NM_006470	1.72358e-05	1.72358e-05	1.51663	1.51663	Susspended up vs Attached	0.600869	586.679	24.2215	586.679	0.541566	0.00369242	1	11.3289	11.3485	11.2932	10.7601	10.7073	10.7007
18317	208894_at	3122	HLA-DRA	major histocompatibility complex, class II, DR alpha	NM_019111	0.00512881	0.00512881	1.51385	1.51385	Susspended up vs Attached	0.598221	30.8953	5.55836	30.8953	0.536802	0.0694994	1	8.85139	8.96765	8.68805	8.14652	8.37685	8.18905
19115	209699_x_at	100653286 /// 1646	AKR1C2 /// LOC100653286	aldo-keto reductase family 1, member C2 (dihydrodiol dehydrogenase 2; bile acid binding	NM_001135241 /// NM_001354 /// NM_205845 /// XM_003403856	0.00033636	0.00033636	1.50424	1.50424	Susspended up vs Attached	0.589032	130.232	11.4119	130.232	0.520438	0.0159849	1	8.64007	8.7318	8.68179	8.00713	8.14459	8.13485
25005	215704_at	2312	FLG	filaggrin	NM_002016	0.00218557	0.00218557	0.665474	-1.50269	Susspended down vs Attached	-0.587546	49.0784	-7.0056	49.0784	0.517816	0.0422032	1	5.95327	5.7838	5.98466	6.52499	6.38619	6.57319
13753	204298_s_at	4015	LOX	lysyl oxidase	NM_001178102 /// NM_002317	6.59347e-05	6.59347e-05	0.664062	-1.50588	Susspended down vs Attached	-0.590611	298.33	-17.2722	298.33	0.523231	0.00701547	1	8.50042	8.50742	8.45232	9.1115	9.10187	9.01863
41497	232235_at	92126	DSEL	dermatan sulfate epimerase-like	NM_032160	0.00226259	0.00226259	0.66251	-1.50941	Susspended down vs Attached	-0.593986	48.1792	-6.94112	48.1792	0.529229	0.0439384	1	5.53596	5.50269	5.74162	6.27084	6.1462	6.14519
11693	202237_at	4837	NNMT	nicotinamide N-methyltransferase	NM_006169	0.000462864	0.000462864	0.662281	-1.50993	Susspended down vs Attached	-0.594484	110.528	-10.5132	110.528	0.530117	0.0191849	1	9.99996	10.0146	9.83823	10.5439	10.5499	10.5425
19171	209755_at	23057	NMNAT2	nicotinamide nucleotide adenylyltransferase 2	NM_015039 /// NM_170706	0.020548	0.020548	0.661458	-1.51181	Susspended down vs Attached	-0.596279	13.8079	-3.7159	13.8079	0.533322	0.154498	1	7.3395	7.72673	7.54313	7.97157	8.07101	8.35561
13743	204288_s_at	8470	SORBS2	sorbin and SH3 domain containing 2	NM_001145670 /// NM_001145671 /// NM_001145672 /// NM_001145673 /// NM_001145674 /// NM	0.0112829	0.0112829	0.660839	-1.51323	Susspended down vs Attached	-0.59763	19.7655	-4.44584	19.7655	0.535742	0.10842	1	5.91648	6.29817	6.21077	6.60811	6.84097	6.76922
3439	1557094_at	100652762	LOC100652762	uncharacterized LOC100652762	XM_003403544	0.00309358	0.00309358	0.660605	-1.51376	Susspended down vs Attached	-0.59814	40.726	-6.38169	40.726	0.536658	0.0527092	1	6.34071	6.57917	6.54737	6.97867	7.11406	7.16893
22738	213429_at	80114	BICC1	bicaudal C homolog 1 (Drosophila)	NM_001080512	0.0062046	0.0062046	0.659525	-1.51624	Susspended down vs Attached	-0.600502	27.7918	-5.27179	27.7918	0.540903	0.0778508	1	7.58596	7.34491	7.36515	8.19474	7.98755	7.91524
19707	210299_s_at	2273	FHL1	four and a half LIM domains 1	NM_001159699 /// NM_001159700 /// NM_001159701 /// NM_001159702 /// NM_001159703 /// NM	0.025324	0.025324	0.659366	-1.51661	Susspended down vs Attached	-0.600848	12.1188	-3.48121	12.1188	0.541527	0.178739	1	5.70119	6.22724	5.77896	6.39682	6.57208	6.54103
19154	209738_x_at	5675	PSG6	pregnancy specific beta-1-glycoprotein 6	NM_001031850 /// NM_002782	0.000207499	0.000207499	0.657119	-1.52179	Susspended down vs Attached	-0.605773	166.718	-12.9119	166.718	0.550442	0.0132065	1	6.36262	6.35626	6.25441	6.88132	6.98818	6.92111
21468	212154_at	6383	SDC2	syndecan 2	NM_002998	0.000566015	0.000566015	0.656899	-1.5223	Susspended down vs Attached	-0.606257	99.6332	-9.98164	99.6332	0.551322	0.0221341	1	7.87761	8.05597	7.94726	8.51334	8.56372	8.62254
17182	207733_x_at	5678	PSG9	pregnancy specific beta-1-glycoprotein 9	NM_002784	0.00758296	0.00758296	0.6558	-1.52486	Susspended down vs Attached	-0.608672	24.827	-4.98267	24.827	0.555723	0.0895353	1	6.91924	7.07326	7.22219	7.51223	7.73875	7.78974
28341	219049_at	55790	CSGALNACT1	chondroitin sulfate N-acetylgalactosaminyltransferase 1	NM_001130518 /// NM_018371 /// NR_024040	0.000369511	0.000369511	0.654509	-1.52786	Susspended down vs Attached	-0.611514	124.1	-11.14	124.1	0.560925	0.0180797	1	7.33822	7.39947	7.23221	7.92549	7.98207	7.89689
14713	205258_at	3625	INHBB	inhibin, beta B	NM_002193	0.00235168	0.00235168	0.654085	-1.52885	Susspended down vs Attached	-0.612449	47.1947	-6.86984	47.1947	0.562641	0.0476868	1	8.26003	8.38243	8.10697	8.78647	8.87806	8.92224
28501	219209_at	64135	IFIH1	interferon induced with helicase C domain 1	NM_022168	0.00655627	0.00655627	0.65325	-1.53081	Susspended down vs Attached	-0.614292	26.9471	-5.19106	26.9471	0.566033	0.0840213	1	6.47338	6.65374	6.28961	7.17651	7.09436	6.98873
37497	228235_at	84848	MGC16121	uncharacterized protein MGC16121	NM_032762 /// NR_024607	0.00968185	0.00968185	0.652485	-1.5326	Susspended down vs Attached	-0.615983	21.5963	-4.64718	21.5963	0.569153	0.105417	1	7.94448	7.98509	7.68531	8.54869	8.30389	8.61024
12959	203504_s_at	19	ABCA1	ATP-binding cassette, sub-family A (ABC1), member 1	NM_005502	0.00392514	0.00392514	0.651694	-1.53446	Susspended down vs Attached	-0.617733	35.7862	-5.98216	35.7862	0.572392	0.063979	1	7.14677	7.05494	6.83085	7.71479	7.58787	7.5831
10996	201540_at	2273	FHL1	four and a half LIM domains 1	NM_001159699 /// NM_001159700 /// NM_001159701 /// NM_001159702 /// NM_001159703 /// NM	0.00223441	0.00223441	0.650122	-1.53817	Susspended down vs Attached	-0.621217	48.5028	-6.9644	48.5028	0.578866	0.0477387	1	8.19238	8.24969	8.48193	8.94432	8.9354	8.90793
21802	212489_at	1289	COL5A1	collagen, type V, alpha 1	NM_000093	0.000341289	0.000341289	0.649968	-1.53854	Susspended down vs Attached	-0.621559	129.264	-11.3694	129.264	0.579504	0.0179324	1	6.80969	6.88089	6.79902	7.35493	7.49826	7.50109
11606	202150_s_at	4739	NEDD9	neural precursor cell expressed, developmentally down-regulated 9	NM_001142393 /// NM_006403 /// NM_182966	0.0280295	0.0280295	0.645034	-1.55031	Susspended down vs Attached	-0.632553	11.3606	-3.37055	11.3606	0.600186	0.211322	1	7.42722	7.83955	7.44284	7.95842	8.24443	8.40443
22054	212741_at	4128	MAOA	monoamine oxidase A	NM_000240	0.00100831	0.00100831	0.643901	-1.55303	Susspended down vs Attached	-0.635089	73.8175	-8.59171	73.8175	0.605007	0.0327839	1	8.51152	8.61679	8.62437	9.3036	9.093	9.26134
13087	203632_s_at	51704	GPRC5B	G protein-coupled receptor, family C, group 5, member B	NM_016235	0.00133541	0.00133541	0.642282	-1.55695	Susspended down vs Attached	-0.638722	63.7092	-7.9818	63.7092	0.611949	0.0384214	1	6.86018	6.78064	6.63424	7.32899	7.38013	7.48211
37712	228450_at	144100	PLEKHA7	pleckstrin homology domain containing, family A member 7	NM_175058	0.000419231	0.000419231	0.64162	-1.55855	Susspended down vs Attached	-0.640209	116.306	-10.7845	116.306	0.614801	0.0211442	1	6.92932	7.05887	7.01239	7.6514	7.55632	7.71347
33112	223828_s_at	85329	LGALS12	lectin, galactoside-binding, soluble, 12	NM_001142535 /// NM_001142536 /// NM_001142537 /// NM_001142538 /// NM_033101	0.0390828	0.0390828	0.641364	-1.55918	Susspended down vs Attached	-0.640784	9.13305	-3.02209	9.13305	0.615906	0.269748	1	6.13639	6.52447	6.16474	6.57392	7.06921	7.10482
14862	205407_at	8434	RECK	reversion-inducing-cysteine-rich protein with kazal motifs	NM_021111	0.00695804	0.00695804	0.639083	-1.56474	Susspended down vs Attached	-0.645926	26.0616	-5.10506	26.0616	0.62583	0.0960538	1	6.41068	6.32366	6.5759	7.28684	6.99924	6.96193
11694	202238_s_at	4837	NNMT	nicotinamide N-methyltransferase	NM_006169	0.000173649	0.000173649	0.638349	-1.56654	Susspended down vs Attached	-0.647583	182.554	-13.5113	182.554	0.629046	0.0137832	1	9.22374	9.20604	9.07928	9.81861	9.84271	9.7905
13279	203824_at	7103	TSPAN8	tetraspanin 8	NM_004616	0.000799162	0.000799162	0.63719	-1.56939	Susspended down vs Attached	-0.650205	83.3244	-9.12822	83.3244	0.634149	0.0304424	1	7.71007	7.87922	7.68925	8.47303	8.41492	8.3412
36110	226847_at	10468	FST	follistatin	NM_006350 /// NM_013409	0.0030227	0.0030227	0.636925	-1.57004	Susspended down vs Attached	-0.650804	41.2391	-6.42177	41.2391	0.635319	0.0616229	1	9.85479	9.89781	10.0401	10.75	10.4848	10.5104
10962	201506_at	100652886 /// 100653157 /// 7045	LOC100652886 /// LOC100653157 /// TGFBI	uncharacterized LOC100652886 /// uncharacterized LOC100653157 /// transforming growth f	NM_000358 /// XR_132813 /// XR_133407	0.000241245	0.000241245	0.635083	-1.5746	Susspended down vs Attached	-0.654982	154.377	-12.4249	154.377	0.643503	0.0166735	1	9.72565	9.71877	9.62177	10.3074	10.4249	10.2989
19322	209908_s_at	7042	TGFB2	transforming growth factor, beta 2	NM_001135599 /// NM_003238	0.0300973	0.0300973	0.634683	-1.57559	Susspended down vs Attached	-0.655892	10.8516	-3.29418	10.8516	0.645291	0.23786	1	5.60064	5.51369	5.56555	6.01873	6.61085	6.01798
28815	219523_s_at	55714	ODZ3	odz, odd Oz/ten-m homolog 3 (Drosophila)	NM_001080477	0.016908	0.016908	0.633668	-1.57811	Susspended down vs Attached	-0.658201	15.5523	-3.94364	15.5523	0.649842	0.167137	1	5.92403	6.01022	5.60746	6.36204	6.72935	6.42492
32994	223710_at	10344	CCL26	chemokine (C-C motif) ligand 26	NM_006072	0.0445369	0.0445369	0.632818	-1.58023	Susspended down vs Attached	-0.660138	8.35546	-2.89058	8.35546	0.653674	0.312932	1	6.34143	6.94889	6.26958	7.26524	7.0291	7.24598
46044	236787_at	100507286	LOC100507286	uncharacterized LOC100507286	XR_109951	0.00634762	0.00634762	0.631059	-1.58464	Susspended down vs Attached	-0.664153	27.4398	-5.2383	27.4398	0.661649	0.096451	1	6.0458	6.25533	6.05614	6.71924	6.63859	6.9919
28959	219667_s_at	55024	BANK1	B-cell scaffold protein with ankyrin repeats 1	NM_001083907 /// NM_001127507 /// NM_017935	0.00600733	0.00600733	0.630334	-1.58646	Susspended down vs Attached	-0.665812	28.2978	-5.31956	28.2978	0.664959	0.0939946	1	5.8128	6.10625	5.75954	6.68497	6.48228	6.50877
14403	204948_s_at	10468	FST	follistatin	NM_006350 /// NM_013409	0.000425631	0.000425631	0.629981	-1.58735	Susspended down vs Attached	-0.666619	115.403	-10.7426	115.403	0.666572	0.0231041	1	10.2931	10.4682	10.4006	11.0331	11.0058	11.1229
35482	226218_at	3575	IL7R	interleukin 7 receptor	NM_002185	0.000443453	0.000443453	0.629004	-1.58981	Susspended down vs Attached	-0.668858	112.993	-10.6298	112.993	0.671057	0.0237557	1	8.7579	8.78867	8.78216	9.56172	9.34917	9.42442
13844	204389_at	4128	MAOA	monoamine oxidase A	NM_000240	0.00104301	0.00104301	0.627119	-1.59459	Susspended down vs Attached	-0.673189	72.5236	-8.51608	72.5236	0.679776	0.0374927	1	6.48466	6.51117	6.54737	7.18788	7.0542	7.32069
38147	228885_at	256691	MAMDC2	MAM domain containing 2	NM_153267	0.000232264	0.000232264	0.626074	-1.59725	Susspended down vs Attached	-0.675595	157.397	-12.5458	157.397	0.684642	0.0173991	1	7.3949	7.44541	7.40522	8.16613	8.11415	7.99204
45055	235798_at	100113407	TMEM170B	transmembrane protein 170B	NM_001100829	0.00992984	0.00992984	0.622005	-1.6077	Susspended down vs Attached	-0.685001	21.2839	-4.61345	21.2839	0.703839	0.132276	1	5.88462	5.42047	5.83387	6.36221	6.43487	6.39688
9315	1569582_at	201651	LOC201651	arylacetamide deacetylase (esterase) pseudogene	NR_026915	0.00258393	0.00258393	0.618288	-1.61737	Susspended down vs Attached	-0.69365	44.8721	-6.69867	44.8721	0.721726	0.0643362	1	6.08404	6.29289	6.09155	6.96406	6.70135	6.88402
12222	202766_s_at	2200	FBN1	fibrillin 1	NM_000138	0.00176066	0.00176066	0.618179	-1.61765	Susspended down vs Attached	-0.693904	55.0578	-7.4201	55.0578	0.722253	0.0524723	1	7.73935	7.58907	7.49367	8.38762	8.18527	8.33092
37233	227971_at	203447	NRK	Nik related kinase	NM_198465	0.0138066	0.0138066	0.61709	-1.62051	Susspended down vs Attached	-0.696448	17.556	-4.18999	17.556	0.72756	0.165769	1	6.20038	6.35595	6.0404	7.14224	6.66111	6.88273
28821	219529_at	9022	CLIC3	chloride intracellular channel 3	NM_004669	0.000316266	0.000316266	0.614298	-1.62787	Susspended down vs Attached	-0.702988	134.409	-11.5935	134.409	0.741289	0.0220606	1	8.27017	8.45146	8.30723	9.02078	9.02134	9.0957
12531	203074_at	244 /// 653145 /// 728113	ANXA8 /// ANXA8L1 /// ANXA8L2	annexin A8 /// annexin A8-like 1 /// annexin A8-like 2	NM_001039801 /// NM_001040084 /// NM_001098845 /// NM_001630	0.00261053	0.00261053	0.613273	-1.6306	Susspended down vs Attached	-0.705399	44.626	-6.68027	44.626	0.746382	0.0669011	1	9.12392	9.29282	8.98021	9.7285	9.88797	9.89669
15749	206295_at	3606	IL18	interleukin 18 (interferon-gamma-inducing factor)	NM_001243211 /// NM_001562	0.00789586	0.00789586	0.612172	-1.63353	Susspended down vs Attached	-0.707991	24.2647	-4.92592	24.2647	0.751876	0.123946	1	8.02532	7.81063	7.98223	8.90132	8.54708	8.49376
41330	232068_s_at	7099	TLR4	toll-like receptor 4	NM_003266 /// NM_138554 /// NM_138556 /// NM_138557 /// NR_024168 /// NR_024169	0.00707246	0.00707246	0.610647	-1.63761	Susspended down vs Attached	-0.71159	25.8234	-5.08167	25.8234	0.75954	0.117652	1	6.01337	6.38353	6.12879	7.06175	6.80136	6.79735
20711	211367_s_at	834	CASP1	caspase 1, apoptosis-related cysteine peptidase	NM_001223 /// NM_001257118 /// NM_001257119 /// NM_033292 /// NM_033293 /// NM_033294 /	0.00177852	0.00177852	0.609003	-1.64203	Susspended down vs Attached	-0.715478	54.764	-7.40027	54.764	0.767864	0.0560854	1	4.21359	4.14741	4.00387	4.71315	4.8282	4.96996
14388	204933_s_at	4982	TNFRSF11B	tumor necrosis factor receptor superfamily, member 11b	NM_002546	0.0034562	0.0034562	0.608783	-1.64262	Susspended down vs Attached	-0.716	38.3528	-6.19297	38.3528	0.768984	0.0802011	1	5.24122	5.0642	5.23724	6.01553	5.97658	5.69854
11806	202350_s_at	100506558 /// 4147	LOC100506558 /// MATN2	uncharacterized LOC100506558 /// matrilin 2	NM_002380 /// NM_030583 /// XR_108869 /// XR_133494	0.00269868	0.00269868	0.603891	-1.65593	Susspended down vs Attached	-0.72764	43.8369	-6.62094	43.8369	0.794189	0.0724676	1	7.69685	7.712	7.58165	8.594	8.27276	8.30666
20252	210869_s_at	4162	MCAM	melanoma cell adhesion molecule	NM_006500	0.00214434	0.00214434	0.603836	-1.65608	Susspended down vs Attached	-0.727771	49.5796	-7.04128	49.5796	0.794475	0.0640969	1	8.37652	8.3867	8.33863	9.03199	9.29518	8.95799
32680	223395_at	25890	ABI3BP	ABI family, member 3 (NESH) binding protein	NM_015429	0.0154958	0.0154958	0.602208	-1.66056	Susspended down vs Attached	-0.731667	16.3898	-4.04843	16.3898	0.803005	0.195977	1	5.13872	5.12093	5.60612	6.14526	5.85495	6.06056
33059	223775_at	64399	HHIP	hedgehog interacting protein	NM_022475	0.000751578	0.000751578	0.600994	-1.66391	Susspended down vs Attached	-0.734579	86.0249	-9.27496	86.0249	0.809409	0.037636	1	4.92328	4.89382	4.85284	5.73044	5.47592	5.6673
46723	237466_s_at	64399	HHIP	hedgehog interacting protein	NM_022475	0.000230794	0.000230794	0.5999	-1.66695	Susspended down vs Attached	-0.737207	157.908	-12.5662	157.908	0.815211	0.0206502	1	6.21814	6.22914	6.05114	6.88486	6.90163	6.92354
12221	202765_s_at	2200	FBN1	fibrillin 1	NM_000138	0.0112647	0.0112647	0.598516	-1.6708	Susspended down vs Attached	-0.740539	19.7841	-4.44793	19.7841	0.822596	0.166315	1	5.91387	6.13065	5.72033	6.42831	6.77575	6.7824
21472	212158_at	6383	SDC2	syndecan 2	NM_002998	0.000137552	0.000137552	0.595021	-1.68061	Susspended down vs Attached	-0.748988	205.525	-14.3361	205.525	0.841476	0.0163771	1	8.31917	8.27466	8.35928	9.13126	9.09159	8.97722
14285	204830_x_at	5673	PSG5	pregnancy specific beta-1-glycoprotein 5	NM_001130014 /// NM_002781	0.00469336	0.00469336	0.593415	-1.68516	Susspended down vs Attached	-0.752887	32.4457	-5.69611	32.4457	0.850259	0.104823	1	6.04194	6.34786	6.08968	6.80525	6.83736	7.09553
39409	230147_at	2151	F2RL2	coagulation factor II (thrombin) receptor-like 2	NM_001256566 /// NM_004101	0.00262479	0.00262479	0.592707	-1.68717	Susspended down vs Attached	-0.754609	44.4957	-6.67051	44.4957	0.854152	0.0767852	1	5.91921	6.20192	6.15555	6.99013	6.77303	6.77734
21949	212636_at	9444	QKI	QKI, KH domain containing, RNA binding	NM_006775 /// NM_206853 /// NM_206854 /// NM_206855	0.0109828	0.0109828	0.588126	-1.70032	Susspended down vs Attached	-0.765804	20.0779	-4.48083	20.0779	0.879682	0.175254	1	7.71626	7.46698	7.66142	8.68566	8.25491	8.2015
20712	211368_s_at	834	CASP1	caspase 1, apoptosis-related cysteine peptidase	NM_001223 /// NM_001257118 /// NM_001257119 /// NM_033292 /// NM_033293 /// NM_033294 /	0.00544332	0.00544332	0.586424	-1.70525	Susspended down vs Attached	-0.769985	29.8933	-5.46748	29.8933	0.889315	0.118999	1	5.22449	5.10469	4.98276	6.07575	5.65326	5.89288
12595	203139_at	1612	DAPK1	death-associated protein kinase 1	NM_004938	0.00070315	0.00070315	0.583547	-1.71366	Susspended down vs Attached	-0.777079	89.0502	-9.43664	89.0502	0.905778	0.0406862	1	7.78413	7.8037	7.96421	8.71602	8.51479	8.65246
16378	206924_at	3589	IL11	interleukin 11	NM_000641 /// NM_001267718	0.00206342	0.00206342	0.575597	-1.73733	Susspended down vs Attached	-0.79687	50.6065	-7.11382	50.6065	0.952502	0.075287	1	9.14681	8.92651	9.08144	9.9847	9.88483	9.67583
19012	209594_x_at	5678	PSG9	pregnancy specific beta-1-glycoprotein 9	NM_002784	0.000350804	0.000350804	0.567073	-1.76344	Susspended down vs Attached	-0.818393	127.454	-11.2895	127.454	1.00465	0.0315299	1	6.60774	6.43788	6.40215	7.30089	7.24022	7.36185
46692	237435_at	---	---	---	---	0.00486443	0.00486443	0.565559	-1.76816	Susspended down vs Attached	-0.822251	31.8118	-5.6402	31.8118	1.01415	0.127518	1	6.69346	6.53398	6.66442	7.7274	7.31982	7.31138
21048	211719_x_at	2335	FN1	fibronectin 1	NM_002026 /// NM_054034 /// NM_212474 /// NM_212475 /// NM_212476 /// NM_212478 /// NM_	0.000320581	0.000320581	0.56548	-1.76841	Susspended down vs Attached	-0.822453	133.479	-11.5533	133.479	1.01464	0.030406	1	11.3995	11.4716	11.3249	12.1558	12.3351	12.1723
12144	202688_at	8743	TNFSF10	tumor necrosis factor (ligand) superfamily, member 10	NM_001190942 /// NM_001190943 /// NM_003810 /// NR_033994	0.00322745	0.00322745	0.563625	-1.77423	Susspended down vs Attached	-0.827192	39.8034	-6.30899	39.8034	1.02637	0.103144	1	9.27403	9.57117	9.3524	10.036	10.2955	10.3476
19894	210495_x_at	2335	FN1	fibronectin 1	NM_002026 /// NM_054034 /// NM_212474 /// NM_212475 /// NM_212476 /// NM_212478 /// NM_	0.000274524	0.000274524	0.563315	-1.77521	Susspended down vs Attached	-0.827986	144.51	-12.0212	144.51	1.02834	0.0284642	1	11.4702	11.5419	11.3942	12.2149	12.3989	12.2765
21777	212464_s_at	2335	FN1	fibronectin 1	NM_002026 /// NM_054034 /// NM_212474 /// NM_212475 /// NM_212476 /// NM_212478 /// NM_	0.000185237	0.000185237	0.560338	-1.78464	Susspended down vs Attached	-0.835631	176.646	-13.2908	176.646	1.04742	0.0237179	1	11.4308	11.5045	11.3638	12.1845	12.3507	12.2708
25741	216442_x_at	2335	FN1	fibronectin 1	NM_002026 /// NM_054034 /// NM_212474 /// NM_212475 /// NM_212476 /// NM_212478 /// NM_	0.000355233	0.000355233	0.558125	-1.79171	Susspended down vs Attached	-0.841339	126.636	-11.2533	126.636	1.06178	0.0335379	1	11.4399	11.5018	11.3465	12.171	12.3772	12.2641
11605	202149_at	4739	NEDD9	neural precursor cell expressed, developmentally down-regulated 9	NM_001142393 /// NM_006403 /// NM_182966	5.74595e-05	5.74595e-05	0.557276	-1.79444	Susspended down vs Attached	-0.843536	319.812	-17.8833	319.812	1.06733	0.0133495	1	8.30927	8.29305	8.24346	9.15773	9.17802	9.04064
39397	230135_at	64399	HHIP	hedgehog interacting protein	NM_022475	0.00081091	0.00081091	0.556999	-1.79534	Susspended down vs Attached	-0.844253	82.6945	-9.09365	82.6945	1.06915	0.0517154	1	7.37992	7.51236	7.29832	8.36899	8.1333	8.22107
16667	207214_at	27290	SPINK4	serine peptidase inhibitor, Kazal type 4	NM_014471	0.00379337	0.00379337	0.556208	-1.79789	Susspended down vs Attached	-0.846304	36.4591	-6.03813	36.4591	1.07435	0.117869	1	7.81403	8.15075	7.84396	8.60532	8.89656	8.84577
29306	220014_at	51334	PRR16	proline rich 16	NM_016644	0.000373382	0.000373382	0.551386	-1.81361	Susspended down vs Attached	-0.858866	123.438	-11.1103	123.438	1.10648	0.0358552	1	6.96345	6.88435	6.84447	7.89417	7.68886	7.68584
25678	216379_x_at	100133941	CD24	CD24 molecule	NM_013230	0.000831434	0.000831434	0.550468	-1.81664	Susspended down vs Attached	-0.86127	81.6263	-9.03473	81.6263	1.11268	0.0545255	1	7.64155	7.82905	7.79554	8.65246	8.47106	8.72642
22421	213110_s_at	1287	COL4A5	collagen, type IV, alpha 5	NM_000495 /// NM_033380 /// NM_033381	0.000153119	0.000153119	0.550254	-1.81734	Susspended down vs Attached	-0.86183	194.623	-13.9507	194.623	1.11413	0.0228981	1	7.87939	8.08135	8.00811	8.881	8.85513	8.81822
36662	227399_at	389136	VGLL3	vestigial like 3 (Drosophila)	NM_016206	0.00145565	0.00145565	0.545624	-1.83276	Susspended down vs Attached	-0.874021	60.8818	-7.80268	60.8818	1.14587	0.0752849	1	6.28596	6.40076	6.42243	7.45074	7.12894	7.15154
19187	209771_x_at	100133941	CD24	CD24 molecule	NM_013230	0.00103971	0.00103971	0.542121	-1.84461	Susspended down vs Attached	-0.883314	72.6438	-8.52314	72.6438	1.17037	0.0644441	1	7.75136	8.09131	7.94111	8.83711	8.74636	8.85026
324	1552703_s_at	114769 /// 834	CARD16 /// CASP1	caspase recruitment domain family, member 16 /// caspase 1, apoptosis-related cysteine	NM_001017534 /// NM_001223 /// NM_001257118 /// NM_001257119 /// NM_033292 /// NM_03329	0.0012893	0.0012893	0.535819	-1.8663	Susspended down vs Attached	-0.900183	64.8971	-8.05588	64.8971	1.21549	0.0749182	1	5.74425	5.95637	5.94393	6.81442	6.61539	6.91529
54150	266_s_at	100133941	CD24	CD24 molecule	NM_013230	0.000136369	0.000136369	0.535661	-1.86685	Susspended down vs Attached	-0.900608	206.428	-14.3676	206.428	1.21664	0.0235751	1	5.74765	5.67589	5.69875	6.71815	6.51623	6.58975
18075	208650_s_at	100133941	CD24	CD24 molecule	NM_013230	9.52708e-05	9.52708e-05	0.528598	-1.8918	Susspended down vs Attached	-0.919757	247.625	-15.7361	247.625	1.26893	0.0204976	1	6.69673	6.59257	6.72262	7.6749	7.53574	7.56054
323	1552701_a_at	114769	CARD16	caspase recruitment domain family, member 16	NM_001017534 /// NM_052889	0.0112715	0.0112715	0.526508	-1.89931	Susspended down vs Attached	-0.925473	19.7772	-4.44715	19.7772	1.28475	0.259845	1	5.14134	5.80297	5.33595	6.36967	6.22488	6.46212
23636	214329_x_at	8743	TNFSF10	tumor necrosis factor (ligand) superfamily, member 10	NM_001190942 /// NM_001190943 /// NM_003810 /// NR_033994	6.43742e-05	6.43742e-05	0.52413	-1.90792	Susspended down vs Attached	-0.932003	301.964	-17.3771	301.964	1.30294	0.0172596	1	8.44276	8.44106	8.47785	9.37882	9.47977	9.2991
15018	205563_at	3814	KISS1	KiSS-1 metastasis-suppressor	NM_002256	3.43496e-05	3.43496e-05	0.510055	-1.96057	Susspended down vs Attached	-0.971275	414.609	-20.362	414.609	1.41506	0.013652	1	10.1168	9.96406	10.0749	11.0261	11.046	10.9974
22253	212942_s_at	57214	KIAA1199	KIAA1199	NM_018689	4.12245e-05	4.12245e-05	0.491527	-2.03448	Susspended down vs Attached	-1.02466	378.172	-19.4466	378.172	1.57489	0.0166579	1	9.04017	9.17791	9.12856	10.0723	10.1738	10.1746
19909	210511_s_at	3624	INHBA	inhibin, beta A	NM_002192	0.000271854	0.000271854	0.484229	-2.06514	Susspended down vs Attached	-1.04624	145.234	-12.0513	145.234	1.64192	0.0452213	1	7.23429	7.14271	6.96965	8.18083	8.08686	8.21767
12143	202687_s_at	8743	TNFSF10	tumor necrosis factor (ligand) superfamily, member 10	NM_001190942 /// NM_001190943 /// NM_003810 /// NR_033994	0.00371971	0.00371971	0.480021	-2.08324	Susspended down vs Attached	-1.05883	36.8507	-6.07048	36.8507	1.68169	0.182541	1	8.55052	8.44189	8.47056	9.38868	9.88888	9.36192
34993	225728_at	8470	SORBS2	sorbin and SH3 domain containing 2	NM_001145670 /// NM_001145671 /// NM_001145672 /// NM_001145673 /// NM_001145674 /// NM	0.00394697	0.00394697	0.477446	-2.09448	Susspended down vs Attached	-1.06659	35.678	-5.9731	35.678	1.70642	0.191314	1	4.63226	4.96314	5.0761	5.74113	6.15151	5.97863
36403	227140_at	3624	INHBA	inhibin, beta A	NM_002192	0.00472489	0.00472489	0.469154	-2.13149	Susspended down vs Attached	-1.09187	32.3263	-5.68562	32.3263	1.78825	0.221276	1	5.98473	6.18297	6.50224	7.55302	7.19013	7.20239
19363	209949_at	4688	NCF2	neutrophil cytosolic factor 2	NM_000433 /// NM_001127651 /// NM_001190789 /// NM_001190794	0.00011872	0.00011872	0.464326	-2.15366	Susspended down vs Attached	-1.10679	221.479	-14.8822	221.479	1.83747	0.0331855	1	7.01866	6.86213	7.0176	8.00812	8.17833	8.0323
14464	205009_at	7031	TFF1	trefoil factor 1	NM_003225	9.4323e-06	9.4323e-06	0.246286	-4.06032	Susspended down vs Attached	-2.0216	794.234	-28.1822	794.234	6.13027	0.0308739	1	7.23389	7.4602	7.4292	9.41854	9.38316	9.38638
