# Supplementary material for: A function-blocking CD47 antibody suppresses stem cell and EGF signaling in triple-negative breast cancer
Source: Oncotarget. 2016 Jan 31;7(9):10133–52. doi: 10.18632/oncotarget.7100 (PMC4891109; doi:10.18632/oncotarget.7100)
Supplement: Supplementary file 4 [file oncotarget-07-10133-s004.xlsx]

## Sheet: Atached vs Stemness.txt
Rank	PROBE	RANK IN GENE LIST	RANK METRIC SCORE	RUNNING ES	CORE ENRICHMENT	dataset	correlation
152	ABCA1	19126	-0.048	-0.2003	Yes	BYSTRYKH_HEMATOPOIESIS_STEM_CELL_AND_BRAIN_QTL_TRANS	negative correlation with Suspended_StemCell
352	ABCA3	20264	-0.075	-0.2163	Yes	LIM_MAMMARY_STEM_CELL_DN	negative correlation with Suspended_StemCell
344	ABHD11	19955	-0.065	-0.2568	Yes	LIM_MAMMARY_STEM_CELL_DN	negative correlation with Suspended_StemCell
111	ABLIM1	20946	-0.143	0.008	Yes	GAL_LEUKEMIC_STEM_CELL_UP	negative correlation with Suspended_StemCell
261	ABLIM1	20946	-0.143	-0.0471	Yes	IVANOVA_HEMATOPOIESIS_STEM_CELL_LONG_TERM	negative correlation with Suspended_StemCell
369	ACOT4	20708	-0.103	-0.0876	Yes	LIM_MAMMARY_STEM_CELL_DN	negative correlation with Suspended_StemCell
180	ACSL6	19753	-0.06	-0.2976	Yes	JAATINEN_HEMATOPOIETIC_STEM_CELL_DN	negative correlation with Suspended_StemCell
373	ACTA2	18822	-0.044	-0.3674	Yes	LIM_MAMMARY_STEM_CELL_UP	negative correlation with Suspended_StemCell
67	ACTN1	19175	-0.049	-0.4133	Yes	HOEBEKE_LYMPHOID_STEM_CELL_DN	negative correlation with Suspended_StemCell
341	ACVR2A	17428	-0.029	-0.3798	Yes	LIM_MAMMARY_STEM_CELL_UP	negative correlation with Suspended_StemCell
219	AGL	20338	-0.078	-0.2961	Yes	BOQUEST_STEM_CELL_UP	negative correlation with Suspended_StemCell
218	AHSG	18171	-0.036	-0.334	Yes	IVANOVA_HEMATOPOIESIS_STEM_CELL_LONG_TERM	negative correlation with Suspended_StemCell
170	AIM1	18385	-0.038	-0.2801	Yes	GSE25976 up	negative correlation with Suspended_StemCell
184	ALAS2	20349	-0.079	-0.2828	Yes	JAATINEN_HEMATOPOIETIC_STEM_CELL_DN	negative correlation with Suspended_StemCell
205	ALDH1A1	19257	-0.05	-0.3582	Yes	BOQUEST_STEM_CELL_UP	negative correlation with Suspended_StemCell
224	ALDH1A1	19257	-0.05	-0.3301	Yes	JAATINEN_HEMATOPOIETIC_STEM_CELL_UP	negative correlation with Suspended_StemCell
371	ALDH1A3	20770	-0.112	-0.0699	Yes	LIM_MAMMARY_STEM_CELL_DN	negative correlation with Suspended_StemCell
402	ALDH1L2	20300	-0.077	-0.3241	Yes	LIM_MAMMARY_STEM_CELL_UP	negative correlation with Suspended_StemCell
74	ALDH6A1	20694	-0.102	-0.2998	Yes	HOEBEKE_LYMPHOID_STEM_CELL_DN	negative correlation with Suspended_StemCell
230	ALG10B	19613	-0.057	-0.3075	Yes	JAATINEN_HEMATOPOIETIC_STEM_CELL_UP	negative correlation with Suspended_StemCell
103	AMELX	19195	-0.049	-0.1944	Yes	GAL_LEUKEMIC_STEM_CELL_UP	negative correlation with Suspended_StemCell
354	ANKRA2	20325	-0.078	-0.2044	Yes	LIM_MAMMARY_STEM_CELL_DN	negative correlation with Suspended_StemCell
427	ANKRD1	20959	-0.146	-0.1589	Yes	LIM_MAMMARY_STEM_CELL_UP	negative correlation with Suspended_StemCell
253	ANKRD28	20647	-0.098	-0.1504	Yes	JAATINEN_HEMATOPOIETIC_STEM_CELL_UP	negative correlation with Suspended_StemCell
389	ANKRD36	21112	-0.399	0.0001	Yes	BOQUEST_STEM_CELL_CULTURED_VS_FRESH_UP	negative correlation with Suspended_StemCell
175	ANKRD55	19387	-0.052	-0.3212	Yes	JAATINEN_HEMATOPOIETIC_STEM_CELL_DN	negative correlation with Suspended_StemCell
258	ANKRD6	20791	-0.114	-0.094	Yes	JAATINEN_HEMATOPOIETIC_STEM_CELL_UP	negative correlation with Suspended_StemCell
73	ANXA3	18899	-0.045	-0.5255	Yes	IZADPANAH_STEM_CELL_ADIPOSE_VS_BONE_DN	negative correlation with Suspended_StemCell
306	AP1G2	18254	-0.037	-0.3614	Yes	LIM_MAMMARY_STEM_CELL_DN	negative correlation with Suspended_StemCell
336	APOL3	19217	-0.05	-0.3551	Yes	BOQUEST_STEM_CELL_CULTURED_VS_FRESH_UP	negative correlation with Suspended_StemCell
70	ARHGAP29	18640	-0.041	-0.5483	Yes	IZADPANAH_STEM_CELL_ADIPOSE_VS_BONE_DN	negative correlation with Suspended_StemCell
191	ARL4C	19416	-0.053	-0.2528	Yes	IVANOVA_HEMATOPOIESIS_STEM_CELL	negative correlation with Suspended_StemCell
176	ARL4C	19416	-0.053	-0.315	Yes	JAATINEN_HEMATOPOIETIC_STEM_CELL_DN	negative correlation with Suspended_StemCell
237	ARMCX1	19986	-0.066	-0.274	Yes	JAATINEN_HEMATOPOIETIC_STEM_CELL_UP	negative correlation with Suspended_StemCell
186	ARMCX2	20133	-0.071	-0.2364	Yes	GSE25976 up	negative correlation with Suspended_StemCell
240	ARMCX2	20133	-0.071	-0.2562	Yes	JAATINEN_HEMATOPOIETIC_STEM_CELL_UP	negative correlation with Suspended_StemCell
229	ARNT2	20904	-0.135	-0.3149	Yes	GSE25976 DOWN	negative correlation with Suspended_StemCell
209	ARNT2	20904	-0.135	-0.0443	Yes	IVANOVA_HEMATOPOIESIS_STEM_CELL	negative correlation with Suspended_StemCell
339	ARNTL	17265	-0.028	-0.3762	Yes	LIM_MAMMARY_STEM_CELL_UP	negative correlation with Suspended_StemCell
396	ARSI	19829	-0.062	-0.3313	Yes	LIM_MAMMARY_STEM_CELL_UP	negative correlation with Suspended_StemCell
143	ASB3	18225	-0.037	-0.2767	Yes	BYSTRYKH_HEMATOPOIESIS_STEM_CELL_AND_BRAIN_QTL_TRANS	negative correlation with Suspended_StemCell
245	ASXL2	20139	-0.071	-0.2304	Yes	IVANOVA_HEMATOPOIESIS_STEM_CELL_LONG_TERM	negative correlation with Suspended_StemCell
187	ATL1	19401	-0.053	-0.543	Yes	GSE25976 DOWN	negative correlation with Suspended_StemCell
72	ATP1B1	20108	-0.07	-0.3425	Yes	HOEBEKE_LYMPHOID_STEM_CELL_DN	negative correlation with Suspended_StemCell
244	ATP1B1	20108	-0.07	-0.2392	Yes	IVANOVA_HEMATOPOIESIS_STEM_CELL_LONG_TERM	negative correlation with Suspended_StemCell
346	ATP1B1	20108	-0.07	-0.2512	Yes	LIM_MAMMARY_STEM_CELL_DN	negative correlation with Suspended_StemCell
79	ATP2B4	19530	-0.055	-0.4788	Yes	IZADPANAH_STEM_CELL_ADIPOSE_VS_BONE_DN	negative correlation with Suspended_StemCell
201	ATP9A	19936	-0.065	-0.4956	Yes	GSE25976 DOWN	negative correlation with Suspended_StemCell
236	ATP9A	19936	-0.065	-0.2795	Yes	JAATINEN_HEMATOPOIETIC_STEM_CELL_UP	negative correlation with Suspended_StemCell
216	ATXN1	18158	-0.036	-0.3438	Yes	IVANOVA_HEMATOPOIESIS_STEM_CELL_LONG_TERM	negative correlation with Suspended_StemCell
231	BACE2	19005	-0.046	-0.2952	Yes	IVANOVA_HEMATOPOIESIS_STEM_CELL_LONG_TERM	negative correlation with Suspended_StemCell
37	BACE2	19005	-0.046	-0.4823	Yes	YAMASHITA_LIVER_CANCER_STEM_CELL_UP	negative correlation with Suspended_StemCell
345	BACH1	17517	-0.03	-0.3755	Yes	LIM_MAMMARY_STEM_CELL_UP	negative correlation with Suspended_StemCell
180	BASP1	17399	-0.029	-0.3919	Yes	BOQUEST_STEM_CELL_UP	negative correlation with Suspended_StemCell
225	BEX2	19330	-0.052	-0.3275	Yes	JAATINEN_HEMATOPOIETIC_STEM_CELL_UP	negative correlation with Suspended_StemCell
73	BMP4	19246	-0.05	-0.3386	Yes	Combined small stem genesets	negative correlation with Suspended_StemCell
182	BMP4	19246	-0.05	-0.2315	Yes	Combined small stem genesets	negative correlation with Suspended_StemCell
192	BMP8A	16557	-0.023	-0.3657	Yes	IVANOVA_HEMATOPOIESIS_STEM_CELL_LONG_TERM	negative correlation with Suspended_StemCell
350	BOLA1	20242	-0.074	-0.2297	Yes	LIM_MAMMARY_STEM_CELL_DN	negative correlation with Suspended_StemCell
158	BPHL	20169	-0.072	-0.138	Yes	BYSTRYKH_HEMATOPOIESIS_STEM_CELL_AND_BRAIN_QTL_TRANS	negative correlation with Suspended_StemCell
106	BPHL	20169	-0.072	-0.1665	Yes	GAL_LEUKEMIC_STEM_CELL_UP	negative correlation with Suspended_StemCell
196	BPHL	20169	-0.072	-0.2315	Yes	IVANOVA_HEMATOPOIESIS_STEM_CELL	negative correlation with Suspended_StemCell
217	BTBD3	18864	-0.044	-0.3512	Yes	JAATINEN_HEMATOPOIETIC_STEM_CELL_UP	negative correlation with Suspended_StemCell
397	C14orf149	19939	-0.065	-0.3319	Yes	LIM_MAMMARY_STEM_CELL_UP	negative correlation with Suspended_StemCell
412	C14orf37	20659	-0.099	-0.2776	Yes	LIM_MAMMARY_STEM_CELL_UP	negative correlation with Suspended_StemCell
70	C19orf42	18559	-0.041	-0.3539	Yes	Combined small stem genesets	negative correlation with Suspended_StemCell
175	C19orf42	18559	-0.041	-0.2537	Yes	Combined small stem genesets	negative correlation with Suspended_StemCell
227	C1orf172	18867	-0.044	-0.3148	Yes	IVANOVA_HEMATOPOIESIS_STEM_CELL_LONG_TERM	negative correlation with Suspended_StemCell
190	C1orf65	19351	-0.052	-0.2592	Yes	IVANOVA_HEMATOPOIESIS_STEM_CELL	negative correlation with Suspended_StemCell
213	C1QTNF4	18548	-0.04	-0.3567	Yes	JAATINEN_HEMATOPOIETIC_STEM_CELL_UP	negative correlation with Suspended_StemCell
370	C1QTNF4	18548	-0.04	-0.3636	Yes	LIM_MAMMARY_STEM_CELL_UP	negative correlation with Suspended_StemCell
210	C1S	19675	-0.059	-0.343	Yes	BOQUEST_STEM_CELL_UP	negative correlation with Suspended_StemCell
192	C1S	19675	-0.059	-0.5314	Yes	GSE25976 DOWN	negative correlation with Suspended_StemCell
436	C21orf7	21079	-0.214	-0.0553	Yes	LIM_MAMMARY_STEM_CELL_UP	negative correlation with Suspended_StemCell
100	C22orf24	18914	-0.045	-0.2366	Yes	GAL_LEUKEMIC_STEM_CELL_UP	negative correlation with Suspended_StemCell
231	C3	20877	-0.129	-0.1677	Yes	BOQUEST_STEM_CELL_UP	negative correlation with Suspended_StemCell
200	C3	20877	-0.129	-0.0729	Yes	Combined small stem genesets	negative correlation with Suspended_StemCell
227	C3	20877	-0.129	-0.3369	Yes	GSE25976 DOWN	negative correlation with Suspended_StemCell
174	C5orf30	18988	-0.046	-0.2838	Yes	GSE25976 up	negative correlation with Suspended_StemCell
159	C6orf203	20231	-0.074	-0.1185	Yes	BYSTRYKH_HEMATOPOIESIS_STEM_CELL_AND_BRAIN_QTL_TRANS	negative correlation with Suspended_StemCell
341	C8orf4	19378	-0.052	-0.3423	Yes	BOQUEST_STEM_CELL_CULTURED_VS_FRESH_UP	negative correlation with Suspended_StemCell
206	CBX5	18165	-0.036	-0.3708	Yes	JAATINEN_HEMATOPOIETIC_STEM_CELL_UP	negative correlation with Suspended_StemCell
233	CBX7	19255	-0.05	-0.2927	Yes	IVANOVA_HEMATOPOIESIS_STEM_CELL_LONG_TERM	negative correlation with Suspended_StemCell
189	CCBE1	20427	-0.083	-0.2171	Yes	GSE25976 up	negative correlation with Suspended_StemCell
240	CCDC112	19870	-0.063	-0.2661	Yes	IVANOVA_HEMATOPOIESIS_STEM_CELL_LONG_TERM	negative correlation with Suspended_StemCell
331	CCDC125	19501	-0.055	-0.3107	Yes	LIM_MAMMARY_STEM_CELL_DN	negative correlation with Suspended_StemCell
204	CCDC144A	20060	-0.068	-0.4837	Yes	GSE25976 DOWN	negative correlation with Suspended_StemCell
202	CCDC41	16990	-0.026	-0.351	Yes	IVANOVA_HEMATOPOIESIS_STEM_CELL_LONG_TERM	negative correlation with Suspended_StemCell
200	CCDC71	16903	-0.025	-0.3543	Yes	IVANOVA_HEMATOPOIESIS_STEM_CELL_LONG_TERM	negative correlation with Suspended_StemCell
372	CCL2	20664	-0.099	-0.2262	Yes	BOQUEST_STEM_CELL_CULTURED_VS_FRESH_UP	negative correlation with Suspended_StemCell
182	CCRL1	17457	-0.029	-0.3872	Yes	BOQUEST_STEM_CELL_UP	negative correlation with Suspended_StemCell
299	CCT6B	17919	-0.034	-0.3695	Yes	LIM_MAMMARY_STEM_CELL_DN	negative correlation with Suspended_StemCell
208	CD109	18243	-0.037	-0.3657	Yes	JAATINEN_HEMATOPOIETIC_STEM_CELL_UP	negative correlation with Suspended_StemCell
184	CD14	19279	-0.051	-0.2157	Yes	Combined small stem genesets	negative correlation with Suspended_StemCell
173	CD14	19279	-0.051	-0.3309	Yes	JAATINEN_HEMATOPOIETIC_STEM_CELL_DN	negative correlation with Suspended_StemCell
326	CD14	19279	-0.051	-0.3257	Yes	LIM_MAMMARY_STEM_CELL_DN	negative correlation with Suspended_StemCell
174	CD2	19310	-0.051	-0.3251	Yes	JAATINEN_HEMATOPOIETIC_STEM_CELL_DN	negative correlation with Suspended_StemCell
376	CD24	21012	-0.165	-0.0117	Yes	LIM_MAMMARY_STEM_CELL_DN	negative correlation with Suspended_StemCell
160	CD247	18434	-0.039	-0.3742	Yes	JAATINEN_HEMATOPOIETIC_STEM_CELL_DN	negative correlation with Suspended_StemCell
196	CD55	20576	-0.091	-0.1354	Yes	Combined small stem genesets	negative correlation with Suspended_StemCell
247	CDCA7	20447	-0.084	-0.2074	Yes	JAATINEN_HEMATOPOIETIC_STEM_CELL_UP	negative correlation with Suspended_StemCell
279	CDH1	17020	-0.026	-0.383	Yes	LIM_MAMMARY_STEM_CELL_DN	negative correlation with Suspended_StemCell
203	CDH11	19054	-0.047	-0.3612	Yes	BOQUEST_STEM_CELL_UP	negative correlation with Suspended_StemCell
176	CDH11	19054	-0.047	-0.2732	Yes	GSE25976 up	negative correlation with Suspended_StemCell
76	CDH11	19054	-0.047	-0.497	Yes	IZADPANAH_STEM_CELL_ADIPOSE_VS_BONE_DN	negative correlation with Suspended_StemCell
365	CDH2	20415	-0.082	-0.2643	Yes	BOQUEST_STEM_CELL_CULTURED_VS_FRESH_UP	negative correlation with Suspended_StemCell
364	CDH3	18262	-0.037	-0.3666	Yes	LIM_MAMMARY_STEM_CELL_UP	negative correlation with Suspended_StemCell
167	CDKAL1	17044	-0.026	-0.3066	Yes	IVANOVA_HEMATOPOIESIS_STEM_CELL	negative correlation with Suspended_StemCell
333	CDKN1A	17094	-0.027	-0.3798	Yes	LIM_MAMMARY_STEM_CELL_UP	negative correlation with Suspended_StemCell
92	CEP76	18112	-0.035	-0.3218	Yes	GAL_LEUKEMIC_STEM_CELL_UP	negative correlation with Suspended_StemCell
128	CETN2	15905	-0.019	-0.2867	Yes	BYSTRYKH_HEMATOPOIESIS_STEM_CELL_AND_BRAIN_QTL_TRANS	negative correlation with Suspended_StemCell
164	CHMP4C	16921	-0.025	-0.3146	Yes	IVANOVA_HEMATOPOIESIS_STEM_CELL	negative correlation with Suspended_StemCell
179	CHRNB1	18391	-0.038	-0.3021	Yes	IVANOVA_HEMATOPOIESIS_STEM_CELL	negative correlation with Suspended_StemCell
362	CHST7	18074	-0.035	-0.3628	Yes	LIM_MAMMARY_STEM_CELL_UP	negative correlation with Suspended_StemCell
165	CITED2	18782	-0.043	-0.3609	Yes	JAATINEN_HEMATOPOIETIC_STEM_CELL_DN	negative correlation with Suspended_StemCell
377	CLDN1	21031	-0.174	0.0041	Yes	LIM_MAMMARY_STEM_CELL_DN	negative correlation with Suspended_StemCell
41	CLDN1	21031	-0.174	-0.2294	Yes	YAMASHITA_LIVER_CANCER_STEM_CELL_UP	negative correlation with Suspended_StemCell
318	CLDN7	18910	-0.045	-0.3448	Yes	LIM_MAMMARY_STEM_CELL_DN	negative correlation with Suspended_StemCell
312	CLDN8	18745	-0.043	-0.3624	Yes	LIM_MAMMARY_STEM_CELL_DN	negative correlation with Suspended_StemCell
369	CLIC2	20522	-0.088	-0.2422	Yes	BOQUEST_STEM_CELL_CULTURED_VS_FRESH_UP	negative correlation with Suspended_StemCell
385	CLIC3	21071	-0.202	-0.0956	Yes	BOQUEST_STEM_CELL_CULTURED_VS_FRESH_UP	negative correlation with Suspended_StemCell
243	CLIC3	21071	-0.202	-0.1253	Yes	GSE25976 DOWN	negative correlation with Suspended_StemCell
202	CLPS	20565	-0.091	-0.1633	Yes	IVANOVA_HEMATOPOIESIS_STEM_CELL	negative correlation with Suspended_StemCell
238	CNKSR3	20017	-0.067	-0.2674	Yes	JAATINEN_HEMATOPOIETIC_STEM_CELL_UP	negative correlation with Suspended_StemCell
343	CNN1	17460	-0.029	-0.3771	Yes	LIM_MAMMARY_STEM_CELL_UP	negative correlation with Suspended_StemCell
368	COBL	20705	-0.103	-0.0973	Yes	LIM_MAMMARY_STEM_CELL_DN	negative correlation with Suspended_StemCell
366	COL15A1	20424	-0.083	-0.2581	Yes	BOQUEST_STEM_CELL_CULTURED_VS_FRESH_UP	negative correlation with Suspended_StemCell
202	COL16A1	18970	-0.046	-0.3631	Yes	BOQUEST_STEM_CELL_UP	negative correlation with Suspended_StemCell
380	COL16A1	18970	-0.046	-0.3518	Yes	LIM_MAMMARY_STEM_CELL_UP	negative correlation with Suspended_StemCell
371	COL18A1	20608	-0.093	-0.2315	Yes	BOQUEST_STEM_CELL_CULTURED_VS_FRESH_UP	negative correlation with Suspended_StemCell
204	COL18A1	20608	-0.093	-0.1326	Yes	IVANOVA_HEMATOPOIESIS_STEM_CELL	negative correlation with Suspended_StemCell
253	COL18A1	20608	-0.093	-0.1601	Yes	IVANOVA_HEMATOPOIESIS_STEM_CELL_LONG_TERM	negative correlation with Suspended_StemCell
410	COL18A1	20608	-0.093	-0.2892	Yes	LIM_MAMMARY_STEM_CELL_UP	negative correlation with Suspended_StemCell
330	COL23A1	16987	-0.026	-0.3804	Yes	LIM_MAMMARY_STEM_CELL_UP	negative correlation with Suspended_StemCell
211	COL4A1	20398	-0.081	-0.4551	Yes	GSE25976 DOWN	negative correlation with Suspended_StemCell
199	COL4A1	20398	-0.081	-0.2016	Yes	IVANOVA_HEMATOPOIESIS_STEM_CELL	negative correlation with Suspended_StemCell
404	COL4A1	20398	-0.081	-0.3172	Yes	LIM_MAMMARY_STEM_CELL_UP	negative correlation with Suspended_StemCell
82	COL4A2	20997	-0.157	-0.1229	Yes	Combined small stem genesets	negative correlation with Suspended_StemCell
202	COL4A2	20997	-0.157	-0.0276	Yes	Combined small stem genesets	negative correlation with Suspended_StemCell
238	COL4A2	20997	-0.157	-0.2032	Yes	GSE25976 DOWN	negative correlation with Suspended_StemCell
432	COL4A2	20997	-0.157	-0.1064	Yes	LIM_MAMMARY_STEM_CELL_UP	negative correlation with Suspended_StemCell
374	COL4A5	20707	-0.103	-0.2121	Yes	BOQUEST_STEM_CELL_CULTURED_VS_FRESH_UP	negative correlation with Suspended_StemCell
234	COL5A1	20983	-0.152	-0.12	Yes	BOQUEST_STEM_CELL_UP	negative correlation with Suspended_StemCell
235	COL5A1	20983	-0.152	-0.2432	Yes	GSE25976 DOWN	negative correlation with Suspended_StemCell
260	COL5A1	20983	-0.152	-0.0685	Yes	JAATINEN_HEMATOPOIETIC_STEM_CELL_UP	negative correlation with Suspended_StemCell
431	COL5A1	20983	-0.152	-0.117	Yes	LIM_MAMMARY_STEM_CELL_UP	negative correlation with Suspended_StemCell
222	COL5A2	20379	-0.08	-0.2676	Yes	BOQUEST_STEM_CELL_UP	negative correlation with Suspended_StemCell
83	COL5A2	20379	-0.08	-0.4475	Yes	IZADPANAH_STEM_CELL_ADIPOSE_VS_BONE_DN	negative correlation with Suspended_StemCell
403	COL5A2	20379	-0.08	-0.3221	Yes	LIM_MAMMARY_STEM_CELL_UP	negative correlation with Suspended_StemCell
226	COL6A1	20666	-0.099	-0.2343	Yes	BOQUEST_STEM_CELL_UP	negative correlation with Suspended_StemCell
108	COL6A1	20666	-0.099	-0.1229	Yes	GAL_LEUKEMIC_STEM_CELL_UP	negative correlation with Suspended_StemCell
228	COL6A2	20779	-0.113	-0.2116	Yes	BOQUEST_STEM_CELL_UP	negative correlation with Suspended_StemCell
232	COL6A3	20886	-0.131	-0.1515	Yes	BOQUEST_STEM_CELL_UP	negative correlation with Suspended_StemCell
197	COL6A3	20886	-0.131	-0.1117	Yes	GSE25976 up	negative correlation with Suspended_StemCell
96	COL7A1	18400	-0.039	-0.2775	Yes	GAL_LEUKEMIC_STEM_CELL_UP	negative correlation with Suspended_StemCell
368	COL7A1	18400	-0.039	-0.3623	Yes	LIM_MAMMARY_STEM_CELL_UP	negative correlation with Suspended_StemCell
360	COLEC12	20240	-0.074	-0.2871	Yes	BOQUEST_STEM_CELL_CULTURED_VS_FRESH_UP	negative correlation with Suspended_StemCell
218	COLEC12	20240	-0.074	-0.3014	Yes	BOQUEST_STEM_CELL_UP	negative correlation with Suspended_StemCell
123	COMT	15510	-0.017	-0.2954	Yes	BYSTRYKH_HEMATOPOIESIS_STEM_CELL_AND_BRAIN_QTL_TRANS	negative correlation with Suspended_StemCell
296	CORO2A	17730	-0.032	-0.3699	Yes	LIM_MAMMARY_STEM_CELL_DN	negative correlation with Suspended_StemCell
379	CPE	20919	-0.138	-0.1734	Yes	BOQUEST_STEM_CELL_CULTURED_VS_FRESH_UP	negative correlation with Suspended_StemCell
109	CPT2	20687	-0.101	-0.0847	Yes	GAL_LEUKEMIC_STEM_CELL_UP	negative correlation with Suspended_StemCell
366	CPT2	20687	-0.101	-0.116	Yes	LIM_MAMMARY_STEM_CELL_DN	negative correlation with Suspended_StemCell
194	CPVL	20276	-0.076	-0.1521	Yes	Combined small stem genesets	negative correlation with Suspended_StemCell
183	CPVL	20276	-0.076	-0.2906	Yes	JAATINEN_HEMATOPOIETIC_STEM_CELL_DN	negative correlation with Suspended_StemCell
363	CREB3L4	20627	-0.096	-0.1418	Yes	LIM_MAMMARY_STEM_CELL_DN	negative correlation with Suspended_StemCell
194	CRHBP	17448	-0.029	-0.3838	Yes	JAATINEN_HEMATOPOIETIC_STEM_CELL_UP	negative correlation with Suspended_StemCell
246	CRIM1	20170	-0.072	-0.2215	Yes	IVANOVA_HEMATOPOIESIS_STEM_CELL_LONG_TERM	negative correlation with Suspended_StemCell
241	CRIM1	20170	-0.072	-0.2494	Yes	JAATINEN_HEMATOPOIETIC_STEM_CELL_UP	negative correlation with Suspended_StemCell
342	CRIP1	19389	-0.053	-0.3386	Yes	BOQUEST_STEM_CELL_CULTURED_VS_FRESH_UP	negative correlation with Suspended_StemCell
207	CRIP1	19389	-0.053	-0.3513	Yes	BOQUEST_STEM_CELL_UP	negative correlation with Suspended_StemCell
160	CRISP2	20333	-0.078	-0.0997	Yes	BYSTRYKH_HEMATOPOIESIS_STEM_CELL_AND_BRAIN_QTL_TRANS	negative correlation with Suspended_StemCell
181	CRISPLD1	19778	-0.061	-0.2679	Yes	GSE25976 up	negative correlation with Suspended_StemCell
235	CRISPLD1	19778	-0.061	-0.2797	Yes	JAATINEN_HEMATOPOIETIC_STEM_CELL_UP	negative correlation with Suspended_StemCell
395	CRISPLD1	19778	-0.061	-0.3333	Yes	LIM_MAMMARY_STEM_CELL_UP	negative correlation with Suspended_StemCell
415	CSPG4	20672	-0.1	-0.2568	Yes	LIM_MAMMARY_STEM_CELL_UP	negative correlation with Suspended_StemCell
195	CTPS2	19710	-0.059	-0.5175	Yes	GSE25976 DOWN	negative correlation with Suspended_StemCell
335	CTPS2	19710	-0.059	-0.2986	Yes	LIM_MAMMARY_STEM_CELL_DN	negative correlation with Suspended_StemCell
337	CTSK	19264	-0.05	-0.3533	Yes	BOQUEST_STEM_CELL_CULTURED_VS_FRESH_UP	negative correlation with Suspended_StemCell
206	CTSK	19264	-0.05	-0.3521	Yes	BOQUEST_STEM_CELL_UP	negative correlation with Suspended_StemCell
345	CTSS	19518	-0.055	-0.3316	Yes	BOQUEST_STEM_CELL_CULTURED_VS_FRESH_UP	negative correlation with Suspended_StemCell
169	CXCL16	18974	-0.046	-0.3443	Yes	JAATINEN_HEMATOPOIETIC_STEM_CELL_DN	negative correlation with Suspended_StemCell
75	CXCR4	20745	-0.107	-0.261	Yes	HOEBEKE_LYMPHOID_STEM_CELL_DN	negative correlation with Suspended_StemCell
130	CYBA	16034	-0.02	-0.2811	Yes	BYSTRYKH_HEMATOPOIESIS_STEM_CELL_AND_BRAIN_QTL_TRANS	negative correlation with Suspended_StemCell
39	CYCS	18153	-0.036	-0.4821	Yes	YAMASHITA_LIVER_CANCER_STEM_CELL_UP	negative correlation with Suspended_StemCell
168	CYP1B1	18929	-0.045	-0.3487	Yes	JAATINEN_HEMATOPOIETIC_STEM_CELL_DN	negative correlation with Suspended_StemCell
165	CYP2D6	16960	-0.026	-0.3119	Yes	IVANOVA_HEMATOPOIESIS_STEM_CELL	negative correlation with Suspended_StemCell
95	CYP2R1	18359	-0.038	-0.2905	Yes	GAL_LEUKEMIC_STEM_CELL_UP	negative correlation with Suspended_StemCell
225	CYP7B1	18670	-0.042	-0.3181	Yes	IVANOVA_HEMATOPOIESIS_STEM_CELL_LONG_TERM	negative correlation with Suspended_StemCell
254	CYTL1	20662	-0.099	-0.1393	Yes	JAATINEN_HEMATOPOIETIC_STEM_CELL_UP	negative correlation with Suspended_StemCell
242	DAPK1	20232	-0.074	-0.2435	Yes	JAATINEN_HEMATOPOIETIC_STEM_CELL_UP	negative correlation with Suspended_StemCell
89	DBT	17649	-0.031	-0.3393	Yes	GAL_LEUKEMIC_STEM_CELL_UP	negative correlation with Suspended_StemCell
97	DCAKD	18437	-0.039	-0.2641	Yes	GAL_LEUKEMIC_STEM_CELL_UP	negative correlation with Suspended_StemCell
346	DDAH1	19588	-0.057	-0.3304	Yes	BOQUEST_STEM_CELL_CULTURED_VS_FRESH_UP	negative correlation with Suspended_StemCell
229	DDAH1	19588	-0.057	-0.3131	Yes	JAATINEN_HEMATOPOIETIC_STEM_CELL_UP	negative correlation with Suspended_StemCell
370	DEFB1	20718	-0.104	-0.0781	Yes	LIM_MAMMARY_STEM_CELL_DN	negative correlation with Suspended_StemCell
167	DENND2D	18918	-0.045	-0.3547	Yes	JAATINEN_HEMATOPOIETIC_STEM_CELL_DN	negative correlation with Suspended_StemCell
319	DENND2D	18918	-0.045	-0.3408	Yes	LIM_MAMMARY_STEM_CELL_DN	negative correlation with Suspended_StemCell
282	DERA	17160	-0.027	-0.382	Yes	LIM_MAMMARY_STEM_CELL_DN	negative correlation with Suspended_StemCell
256	DHCR24	20646	-0.097	-0.1205	Yes	IVANOVA_HEMATOPOIESIS_STEM_CELL_LONG_TERM	negative correlation with Suspended_StemCell
364	DHCR24	20646	-0.097	-0.1334	Yes	LIM_MAMMARY_STEM_CELL_DN	negative correlation with Suspended_StemCell
308	DHCR7	18288	-0.037	-0.3559	Yes	LIM_MAMMARY_STEM_CELL_DN	negative correlation with Suspended_StemCell
350	DKK1	19834	-0.062	-0.3229	Yes	BOQUEST_STEM_CELL_CULTURED_VS_FRESH_UP	negative correlation with Suspended_StemCell
40	DKK1	19834	-0.062	-0.4675	Yes	YAMASHITA_LIVER_CANCER_STEM_CELL_UP	negative correlation with Suspended_StemCell
93	DLG3	18135	-0.036	-0.309	Yes	GAL_LEUKEMIC_STEM_CELL_UP	negative correlation with Suspended_StemCell
303	DLG3	18135	-0.036	-0.3664	Yes	LIM_MAMMARY_STEM_CELL_DN	negative correlation with Suspended_StemCell
231	DMKN	20934	-0.141	-0.2918	Yes	GSE25976 DOWN	negative correlation with Suspended_StemCell
260	DMKN	20934	-0.141	-0.0672	Yes	IVANOVA_HEMATOPOIESIS_STEM_CELL_LONG_TERM	negative correlation with Suspended_StemCell
194	DNM1	16584	-0.023	-0.3603	Yes	IVANOVA_HEMATOPOIESIS_STEM_CELL_LONG_TERM	negative correlation with Suspended_StemCell
195	DNMT3B	20541	-0.089	-0.1494	Yes	Combined small stem genesets	negative correlation with Suspended_StemCell
249	DNMT3B	20541	-0.089	-0.1909	Yes	JAATINEN_HEMATOPOIETIC_STEM_CELL_UP	negative correlation with Suspended_StemCell
177	DOCK10	19184	-0.049	-0.2722	Yes	GSE25976 up	negative correlation with Suspended_StemCell
385	DOCK10	19184	-0.049	-0.3448	Yes	LIM_MAMMARY_STEM_CELL_UP	negative correlation with Suspended_StemCell
84	DOCK11	20544	-0.09	-0.4318	Yes	IZADPANAH_STEM_CELL_ADIPOSE_VS_BONE_DN	negative correlation with Suspended_StemCell
224	DOCK9	18555	-0.04	-0.3186	Yes	IVANOVA_HEMATOPOIESIS_STEM_CELL_LONG_TERM	negative correlation with Suspended_StemCell
162	DOCK9	18555	-0.04	-0.3684	Yes	JAATINEN_HEMATOPOIETIC_STEM_CELL_DN	negative correlation with Suspended_StemCell
174	DPEP3	17553	-0.03	-0.295	Yes	IVANOVA_HEMATOPOIESIS_STEM_CELL	negative correlation with Suspended_StemCell
76	DSG2	20754	-0.108	-0.0652	Yes	BHATTACHARYA_EMBRYONIC_STEM_CELL	negative correlation with Suspended_StemCell
258	DSG2	20754	-0.108	-0.0955	Yes	IVANOVA_HEMATOPOIESIS_STEM_CELL_LONG_TERM	negative correlation with Suspended_StemCell
257	DSG2	20754	-0.108	-0.1059	Yes	JAATINEN_HEMATOPOIETIC_STEM_CELL_UP	negative correlation with Suspended_StemCell
368	DSP	20453	-0.085	-0.246	Yes	BOQUEST_STEM_CELL_CULTURED_VS_FRESH_UP	negative correlation with Suspended_StemCell
293	DTX3L	17490	-0.03	-0.3674	Yes	LIM_MAMMARY_STEM_CELL_DN	negative correlation with Suspended_StemCell
232	DUSP15	19198	-0.049	-0.2973	Yes	IVANOVA_HEMATOPOIESIS_STEM_CELL_LONG_TERM	negative correlation with Suspended_StemCell
188	DUSP4	20252	-0.075	-0.2208	Yes	GSE25976 up	negative correlation with Suspended_StemCell
198	DUSP4	20252	-0.075	-0.2091	Yes	IVANOVA_HEMATOPOIESIS_STEM_CELL	negative correlation with Suspended_StemCell
290	EDEM2	17425	-0.029	-0.3729	Yes	LIM_MAMMARY_STEM_CELL_DN	negative correlation with Suspended_StemCell
217	EDIL3	20599	-0.093	-0.4189	Yes	GSE25976 DOWN	negative correlation with Suspended_StemCell
316	EFCAB4A	18881	-0.044	-0.352	Yes	LIM_MAMMARY_STEM_CELL_DN	negative correlation with Suspended_StemCell
256	EFHA2	20744	-0.107	-0.1183	Yes	JAATINEN_HEMATOPOIETIC_STEM_CELL_UP	negative correlation with Suspended_StemCell
216	EFNA1	20582	-0.092	-0.4262	Yes	GSE25976 DOWN	negative correlation with Suspended_StemCell
184	EFNA3	18833	-0.044	-0.2863	Yes	IVANOVA_HEMATOPOIESIS_STEM_CELL	negative correlation with Suspended_StemCell
235	EFNB2	19350	-0.052	-0.2823	Yes	IVANOVA_HEMATOPOIESIS_STEM_CELL_LONG_TERM	negative correlation with Suspended_StemCell
210	EGR3	17554	-0.03	-0.3445	Yes	IVANOVA_HEMATOPOIESIS_STEM_CELL_LONG_TERM	negative correlation with Suspended_StemCell
349	EGR3	17554	-0.03	-0.3685	Yes	LIM_MAMMARY_STEM_CELL_UP	negative correlation with Suspended_StemCell
375	EHHADH	20995	-0.157	-0.0266	Yes	LIM_MAMMARY_STEM_CELL_DN	negative correlation with Suspended_StemCell
73	EIF4A1	19770	-0.061	-0.1978	Yes	BHATTACHARYA_EMBRYONIC_STEM_CELL	negative correlation with Suspended_StemCell
137	EIF4G1	17071	-0.026	-0.2804	Yes	BYSTRYKH_HEMATOPOIESIS_STEM_CELL_AND_BRAIN_QTL_TRANS	negative correlation with Suspended_StemCell
332	ELL3	19508	-0.055	-0.3058	Yes	LIM_MAMMARY_STEM_CELL_DN	negative correlation with Suspended_StemCell
230	ELOVL7	20928	-0.14	-0.3038	Yes	GSE25976 DOWN	negative correlation with Suspended_StemCell
171	EMP1	18504	-0.04	-0.28	Yes	GSE25976 up	negative correlation with Suspended_StemCell
181	EMP1	18504	-0.04	-0.2934	Yes	IVANOVA_HEMATOPOIESIS_STEM_CELL	negative correlation with Suspended_StemCell
211	EMP1	18504	-0.04	-0.3643	Yes	JAATINEN_HEMATOPOIETIC_STEM_CELL_UP	negative correlation with Suspended_StemCell
435	ENC1	21074	-0.206	-0.0703	Yes	LIM_MAMMARY_STEM_CELL_UP	negative correlation with Suspended_StemCell
374	ENPP4	20970	-0.149	-0.0404	Yes	LIM_MAMMARY_STEM_CELL_DN	negative correlation with Suspended_StemCell
206	EPHB6	20670	-0.1	-0.1011	Yes	IVANOVA_HEMATOPOIESIS_STEM_CELL	negative correlation with Suspended_StemCell
71	EPRS	19344	-0.052	-0.2456	Yes	BHATTACHARYA_EMBRYONIC_STEM_CELL	negative correlation with Suspended_StemCell
372	ERBB2	20793	-0.115	-0.06	Yes	LIM_MAMMARY_STEM_CELL_DN	negative correlation with Suspended_StemCell
247	EREG	20177	-0.072	-0.2115	Yes	IVANOVA_HEMATOPOIESIS_STEM_CELL_LONG_TERM	negative correlation with Suspended_StemCell
438	EXT1	21105	-0.29	-0.0203	Yes	LIM_MAMMARY_STEM_CELL_UP	negative correlation with Suspended_StemCell
252	F2RL1	20638	-0.097	-0.1617	Yes	JAATINEN_HEMATOPOIETIC_STEM_CELL_UP	negative correlation with Suspended_StemCell
199	F3	18815	-0.044	-0.3728	Yes	BOQUEST_STEM_CELL_UP	negative correlation with Suspended_StemCell
202	FAIM	17784	-0.032	-0.3696	Yes	JAATINEN_HEMATOPOIETIC_STEM_CELL_UP	negative correlation with Suspended_StemCell
378	FAM101B	18924	-0.045	-0.3561	Yes	LIM_MAMMARY_STEM_CELL_UP	negative correlation with Suspended_StemCell
358	FAM117A	20216	-0.073	-0.2978	Yes	BOQUEST_STEM_CELL_CULTURED_VS_FRESH_UP	negative correlation with Suspended_StemCell
241	FAM133A	21051	-0.188	-0.1589	Yes	GSE25976 DOWN	negative correlation with Suspended_StemCell
240	FAM169A	21038	-0.177	-0.1747	Yes	GSE25976 DOWN	negative correlation with Suspended_StemCell
202	FAM19A2	20008	-0.067	-0.4932	Yes	GSE25976 DOWN	negative correlation with Suspended_StemCell
182	FAM221A	19817	-0.062	-0.2608	Yes	GSE25976 up	negative correlation with Suspended_StemCell
417	FAM70B	20819	-0.119	-0.2481	Yes	LIM_MAMMARY_STEM_CELL_UP	negative correlation with Suspended_StemCell
188	FANCG	19764	-0.061	-0.2003	Yes	Combined small stem genesets	negative correlation with Suspended_StemCell
207	FANCL	18191	-0.036	-0.3676	Yes	JAATINEN_HEMATOPOIETIC_STEM_CELL_UP	negative correlation with Suspended_StemCell
390	FAS	19529	-0.055	-0.342	Yes	LIM_MAMMARY_STEM_CELL_UP	negative correlation with Suspended_StemCell
239	FBN1	21108	-0.294	0.0003	Yes	BOQUEST_STEM_CELL_UP	negative correlation with Suspended_StemCell
247	FBN1	21108	-0.294	-0.0363	Yes	GSE25976 DOWN	negative correlation with Suspended_StemCell
93	FBN1	21108	-0.294	-0.1098	Yes	IZADPANAH_STEM_CELL_ADIPOSE_VS_BONE_DN	negative correlation with Suspended_StemCell
193	FBXO43	19818	-0.062	-0.2515	Yes	IVANOVA_HEMATOPOIESIS_STEM_CELL	negative correlation with Suspended_StemCell
225	FGF7	20629	-0.096	-0.2452	Yes	BOQUEST_STEM_CELL_UP	negative correlation with Suspended_StemCell
134	FGF9	16687	-0.024	-0.2851	Yes	BYSTRYKH_HEMATOPOIESIS_STEM_CELL_AND_BRAIN_QTL_TRANS	negative correlation with Suspended_StemCell
259	FHL1	20923	-0.138	-0.0838	Yes	JAATINEN_HEMATOPOIETIC_STEM_CELL_UP	negative correlation with Suspended_StemCell
424	FHL1	20923	-0.138	-0.188	Yes	LIM_MAMMARY_STEM_CELL_UP	negative correlation with Suspended_StemCell
195	FIG4	20839	-0.123	-0.1468	Yes	GSE25976 up	negative correlation with Suspended_StemCell
195	FKBP7	16653	-0.023	-0.3601	Yes	IVANOVA_HEMATOPOIESIS_STEM_CELL_LONG_TERM	negative correlation with Suspended_StemCell
245	FLG	21090	-0.237	-0.0865	Yes	GSE25976 DOWN	negative correlation with Suspended_StemCell
188	FPR1	20620	-0.095	-0.2433	Yes	JAATINEN_HEMATOPOIETIC_STEM_CELL_DN	negative correlation with Suspended_StemCell
215	FRMD6	18778	-0.043	-0.3576	Yes	JAATINEN_HEMATOPOIETIC_STEM_CELL_UP	negative correlation with Suspended_StemCell
214	FRMPD4	20461	-0.085	-0.4363	Yes	GSE25976 DOWN	negative correlation with Suspended_StemCell
235	FST	20999	-0.158	-0.1007	Yes	BOQUEST_STEM_CELL_UP	negative correlation with Suspended_StemCell
199	FST	20999	-0.158	-0.0715	Yes	GSE25976 up	negative correlation with Suspended_StemCell
433	FST	20999	-0.158	-0.0952	Yes	LIM_MAMMARY_STEM_CELL_UP	negative correlation with Suspended_StemCell
170	GABARAPL1	19106	-0.048	-0.3438	Yes	JAATINEN_HEMATOPOIETIC_STEM_CELL_DN	negative correlation with Suspended_StemCell
343	GADD45G	19474	-0.054	-0.3383	Yes	BOQUEST_STEM_CELL_CULTURED_VS_FRESH_UP	negative correlation with Suspended_StemCell
162	GALM	16615	-0.023	-0.3087	Yes	IVANOVA_HEMATOPOIESIS_STEM_CELL	negative correlation with Suspended_StemCell
190	GALNT12	18061	-0.035	-0.3831	Yes	BOQUEST_STEM_CELL_UP	negative correlation with Suspended_StemCell
192	GAPDHS	19455	-0.054	-0.2451	Yes	IVANOVA_HEMATOPOIESIS_STEM_CELL	negative correlation with Suspended_StemCell
185	GAS1	17627	-0.031	-0.3835	Yes	BOQUEST_STEM_CELL_UP	negative correlation with Suspended_StemCell
382	GBP2	21020	-0.169	-0.1396	Yes	BOQUEST_STEM_CELL_CULTURED_VS_FRESH_UP	negative correlation with Suspended_StemCell
289	GCA	17421	-0.029	-0.3755	Yes	LIM_MAMMARY_STEM_CELL_DN	negative correlation with Suspended_StemCell
283	GCC2	17195	-0.027	-0.381	Yes	LIM_MAMMARY_STEM_CELL_DN	negative correlation with Suspended_StemCell
209	GDAP1	17528	-0.03	-0.3476	Yes	IVANOVA_HEMATOPOIESIS_STEM_CELL_LONG_TERM	negative correlation with Suspended_StemCell
189	GIMAP2	19806	-0.061	-0.1917	Yes	Combined small stem genesets	negative correlation with Suspended_StemCell
77	GJA1	20930	-0.14	0.0088	Yes	BHATTACHARYA_EMBRYONIC_STEM_CELL	negative correlation with Suspended_StemCell
201	GJA1	20930	-0.14	-0.0514	Yes	Combined small stem genesets	negative correlation with Suspended_StemCell
425	GJA1	20930	-0.14	-0.1783	Yes	LIM_MAMMARY_STEM_CELL_UP	negative correlation with Suspended_StemCell
191	GLT8D2	18204	-0.036	-0.3853	Yes	BOQUEST_STEM_CELL_UP	negative correlation with Suspended_StemCell
199	GMFG	19827	-0.062	-0.5017	Yes	GSE25976 DOWN	negative correlation with Suspended_StemCell
226	GNAI1	19431	-0.053	-0.3259	Yes	JAATINEN_HEMATOPOIETIC_STEM_CELL_UP	negative correlation with Suspended_StemCell
387	GNAI1	19431	-0.053	-0.3491	Yes	LIM_MAMMARY_STEM_CELL_UP	negative correlation with Suspended_StemCell
353	GPC3	19963	-0.066	-0.3137	Yes	BOQUEST_STEM_CELL_CULTURED_VS_FRESH_UP	negative correlation with Suspended_StemCell
213	GPC3	19963	-0.066	-0.3324	Yes	BOQUEST_STEM_CELL_UP	negative correlation with Suspended_StemCell
399	GPC3	19963	-0.066	-0.3237	Yes	LIM_MAMMARY_STEM_CELL_UP	negative correlation with Suspended_StemCell
208	GPR133	17526	-0.03	-0.3519	Yes	IVANOVA_HEMATOPOIESIS_STEM_CELL_LONG_TERM	negative correlation with Suspended_StemCell
369	GPR176	18546	-0.04	-0.3664	Yes	LIM_MAMMARY_STEM_CELL_UP	negative correlation with Suspended_StemCell
249	GPRC5B	20314	-0.077	-0.1962	Yes	IVANOVA_HEMATOPOIESIS_STEM_CELL_LONG_TERM	negative correlation with Suspended_StemCell
82	GPRC5B	20314	-0.077	-0.4655	Yes	IZADPANAH_STEM_CELL_ADIPOSE_VS_BONE_DN	negative correlation with Suspended_StemCell
353	GRB7	20308	-0.077	-0.211	Yes	LIM_MAMMARY_STEM_CELL_DN	negative correlation with Suspended_StemCell
36	GRB7	20308	-0.077	-0.4229	Yes	YAMASHITA_LIVER_CANCER_STEM_CELL_UP	negative correlation with Suspended_StemCell
181	GSTM3	17415	-0.029	-0.3889	Yes	BOQUEST_STEM_CELL_UP	negative correlation with Suspended_StemCell
337	GYLTL1B	17206	-0.027	-0.3774	Yes	LIM_MAMMARY_STEM_CELL_UP	negative correlation with Suspended_StemCell
166	GZMH	18826	-0.044	-0.3567	Yes	JAATINEN_HEMATOPOIETIC_STEM_CELL_DN	negative correlation with Suspended_StemCell
196	HBZ	20931	-0.14	-0.1222	Yes	JAATINEN_HEMATOPOIETIC_STEM_CELL_DN	negative correlation with Suspended_StemCell
179	HCK	19721	-0.06	-0.3047	Yes	JAATINEN_HEMATOPOIETIC_STEM_CELL_DN	negative correlation with Suspended_StemCell
300	HDHD3	17966	-0.034	-0.3684	Yes	LIM_MAMMARY_STEM_CELL_DN	negative correlation with Suspended_StemCell
419	HEG1	20843	-0.123	-0.2317	Yes	LIM_MAMMARY_STEM_CELL_UP	negative correlation with Suspended_StemCell
201	HHIP	21034	-0.175	-0.0223	Yes	GSE25976 up	negative correlation with Suspended_StemCell
69	HMGB3	19538	-0.056	-0.3898	Yes	HOEBEKE_LYMPHOID_STEM_CELL_DN	negative correlation with Suspended_StemCell
245	HMGCR	20297	-0.077	-0.2196	Yes	JAATINEN_HEMATOPOIETIC_STEM_CELL_UP	negative correlation with Suspended_StemCell
147	HMOX2	18755	-0.043	-0.2526	Yes	BYSTRYKH_HEMATOPOIESIS_STEM_CELL_AND_BRAIN_QTL_TRANS	negative correlation with Suspended_StemCell
42	HNF4A	18038	-0.035	-0.5079	Yes	YAMASHITA_LIVER_CANCER_STEM_CELL_UP	negative correlation with Suspended_StemCell
220	HOXC6	20350	-0.079	-0.2866	Yes	BOQUEST_STEM_CELL_UP	negative correlation with Suspended_StemCell
140	HSD17B2	17695	-0.032	-0.2824	Yes	BYSTRYKH_HEMATOPOIESIS_STEM_CELL_AND_BRAIN_QTL_TRANS	negative correlation with Suspended_StemCell
232	HSH2D	19647	-0.058	-0.2952	Yes	JAATINEN_HEMATOPOIETIC_STEM_CELL_UP	negative correlation with Suspended_StemCell
193	HSPA2	19683	-0.059	-0.5266	Yes	GSE25976 DOWN	negative correlation with Suspended_StemCell
81	HSPA2	19683	-0.059	-0.4558	Yes	IZADPANAH_STEM_CELL_ADIPOSE_VS_BONE_DN	negative correlation with Suspended_StemCell
347	HSPB7	19663	-0.058	-0.3293	Yes	BOQUEST_STEM_CELL_CULTURED_VS_FRESH_UP	negative correlation with Suspended_StemCell
344	HSPG2	17499	-0.03	-0.3768	Yes	LIM_MAMMARY_STEM_CELL_UP	negative correlation with Suspended_StemCell
77	ICAM4	20833	-0.121	-0.1741	Yes	HOEBEKE_LYMPHOID_STEM_CELL_DN	negative correlation with Suspended_StemCell
136	ICOS	16941	-0.025	-0.2822	Yes	BYSTRYKH_HEMATOPOIESIS_STEM_CELL_AND_BRAIN_QTL_TRANS	negative correlation with Suspended_StemCell
67	IDH1	18363	-0.038	-0.3113	Yes	BHATTACHARYA_EMBRYONIC_STEM_CELL	negative correlation with Suspended_StemCell
65	IFI16	18703	-0.042	-0.4264	Yes	HOEBEKE_LYMPHOID_STEM_CELL_DN	negative correlation with Suspended_StemCell
182	IFI44	18581	-0.041	-0.2898	Yes	IVANOVA_HEMATOPOIESIS_STEM_CELL	negative correlation with Suspended_StemCell
163	IFIT1	20797	-0.115	-0.0298	Yes	BYSTRYKH_HEMATOPOIESIS_STEM_CELL_AND_BRAIN_QTL_TRANS	negative correlation with Suspended_StemCell
224	IFIT1	20797	-0.115	-0.3653	Yes	GSE25976 DOWN	negative correlation with Suspended_StemCell
234	IFIT2	20956	-0.145	-0.2552	Yes	GSE25976 DOWN	negative correlation with Suspended_StemCell
222	IFIT3	20731	-0.106	-0.3817	Yes	GSE25976 DOWN	negative correlation with Suspended_StemCell
75	IFITM1	20739	-0.107	-0.1283	Yes	BHATTACHARYA_EMBRYONIC_STEM_CELL	negative correlation with Suspended_StemCell
375	IFITM1	20739	-0.107	-0.2051	Yes	BOQUEST_STEM_CELL_CULTURED_VS_FRESH_UP	negative correlation with Suspended_StemCell
63	IGF2BP2	17324	-0.028	-0.3434	Yes	BHATTACHARYA_EMBRYONIC_STEM_CELL	negative correlation with Suspended_StemCell
194	IGF2R	20866	-0.127	-0.1585	Yes	JAATINEN_HEMATOPOIETIC_STEM_CELL_DN	negative correlation with Suspended_StemCell
144	IGFBP4	18352	-0.038	-0.2713	Yes	BYSTRYKH_HEMATOPOIESIS_STEM_CELL_AND_BRAIN_QTL_TRANS	negative correlation with Suspended_StemCell
367	IGFBP4	18352	-0.038	-0.3627	Yes	LIM_MAMMARY_STEM_CELL_UP	negative correlation with Suspended_StemCell
331	IGFBP6	17016	-0.026	-0.3799	Yes	LIM_MAMMARY_STEM_CELL_UP	negative correlation with Suspended_StemCell
227	IGFBP7	19549	-0.056	-0.3248	Yes	JAATINEN_HEMATOPOIETIC_STEM_CELL_UP	negative correlation with Suspended_StemCell
149	IGFBPL1	18940	-0.045	-0.2347	Yes	BYSTRYKH_HEMATOPOIESIS_STEM_CELL_AND_BRAIN_QTL_TRANS	negative correlation with Suspended_StemCell
185	IGSF6	20545	-0.09	-0.2794	Yes	JAATINEN_HEMATOPOIETIC_STEM_CELL_DN	negative correlation with Suspended_StemCell
80	IL11	20750	-0.108	-0.2065	Yes	Combined small stem genesets	negative correlation with Suspended_StemCell
187	IL13RA1	20589	-0.092	-0.2554	Yes	JAATINEN_HEMATOPOIETIC_STEM_CELL_DN	negative correlation with Suspended_StemCell
359	IL17RD	17912	-0.034	-0.3625	Yes	LIM_MAMMARY_STEM_CELL_UP	negative correlation with Suspended_StemCell
262	IL18	21078	-0.213	-0.0276	Yes	JAATINEN_HEMATOPOIETIC_STEM_CELL_UP	negative correlation with Suspended_StemCell
361	IL1B	17983	-0.034	-0.361	Yes	LIM_MAMMARY_STEM_CELL_UP	negative correlation with Suspended_StemCell
79	IL6	20656	-0.099	-0.2398	Yes	Combined small stem genesets	negative correlation with Suspended_StemCell
220	IL6	20656	-0.099	-0.3961	Yes	GSE25976 DOWN	negative correlation with Suspended_StemCell
411	IL6	20656	-0.099	-0.2845	Yes	LIM_MAMMARY_STEM_CELL_UP	negative correlation with Suspended_StemCell
83	IL7	21032	-0.174	-0.0637	Yes	Combined small stem genesets	negative correlation with Suspended_StemCell
200	IL7	21032	-0.174	-0.0478	Yes	GSE25976 up	negative correlation with Suspended_StemCell
199	IL7R	21097	-0.261	-0.0516	Yes	JAATINEN_HEMATOPOIETIC_STEM_CELL_DN	negative correlation with Suspended_StemCell
383	INHBA	21040	-0.18	-0.1262	Yes	BOQUEST_STEM_CELL_CULTURED_VS_FRESH_UP	negative correlation with Suspended_StemCell
237	INHBA	21040	-0.18	-0.0593	Yes	BOQUEST_STEM_CELL_UP	negative correlation with Suspended_StemCell
183	INPPL1	18797	-0.043	-0.2924	Yes	IVANOVA_HEMATOPOIESIS_STEM_CELL	negative correlation with Suspended_StemCell
215	IRS1	20040	-0.068	-0.3189	Yes	BOQUEST_STEM_CELL_UP	negative correlation with Suspended_StemCell
379	IRX4	18948	-0.045	-0.354	Yes	LIM_MAMMARY_STEM_CELL_UP	negative correlation with Suspended_StemCell
102	ISG20	19146	-0.048	-0.2112	Yes	GAL_LEUKEMIC_STEM_CELL_UP	negative correlation with Suspended_StemCell
172	ISG20	19146	-0.048	-0.3318	Yes	JAATINEN_HEMATOPOIETIC_STEM_CELL_DN	negative correlation with Suspended_StemCell
323	ISG20	19146	-0.048	-0.3338	Yes	LIM_MAMMARY_STEM_CELL_DN	negative correlation with Suspended_StemCell
430	ITGA1	20982	-0.152	-0.1279	Yes	LIM_MAMMARY_STEM_CELL_UP	negative correlation with Suspended_StemCell
166	ITGA3	16973	-0.026	-0.3079	Yes	IVANOVA_HEMATOPOIESIS_STEM_CELL	negative correlation with Suspended_StemCell
35	ITGB5	21100	-0.268	0.0007	Yes	YAMASHITA_LIVER_CANCER_STEM_CELL_UP	negative correlation with Suspended_StemCell
91	JAG2	17991	-0.034	-0.3299	Yes	GAL_LEUKEMIC_STEM_CELL_UP	negative correlation with Suspended_StemCell
214	JAG2	17991	-0.034	-0.3462	Yes	IVANOVA_HEMATOPOIESIS_STEM_CELL_LONG_TERM	negative correlation with Suspended_StemCell
186	JAZF1	20557	-0.09	-0.2671	Yes	JAATINEN_HEMATOPOIETIC_STEM_CELL_DN	negative correlation with Suspended_StemCell
243	JUP	20235	-0.074	-0.2347	Yes	JAATINEN_HEMATOPOIETIC_STEM_CELL_UP	negative correlation with Suspended_StemCell
360	KCNIP3	17941	-0.034	-0.3614	Yes	LIM_MAMMARY_STEM_CELL_UP	negative correlation with Suspended_StemCell
389	KCNMB1	19492	-0.055	-0.3442	Yes	LIM_MAMMARY_STEM_CELL_UP	negative correlation with Suspended_StemCell
157	KCNMB4	16369	-0.022	-0.317	Yes	IVANOVA_HEMATOPOIESIS_STEM_CELL	negative correlation with Suspended_StemCell
367	KCNS3	20444	-0.084	-0.2523	Yes	BOQUEST_STEM_CELL_CULTURED_VS_FRESH_UP	negative correlation with Suspended_StemCell
223	KCTD11	18464	-0.039	-0.3201	Yes	IVANOVA_HEMATOPOIESIS_STEM_CELL_LONG_TERM	negative correlation with Suspended_StemCell
197	KCTD12	20944	-0.143	-0.1024	Yes	JAATINEN_HEMATOPOIETIC_STEM_CELL_DN	negative correlation with Suspended_StemCell
222	KDELC1	19130	-0.048	-0.336	Yes	JAATINEN_HEMATOPOIETIC_STEM_CELL_UP	negative correlation with Suspended_StemCell
383	KDELC1	19130	-0.048	-0.3492	Yes	LIM_MAMMARY_STEM_CELL_UP	negative correlation with Suspended_StemCell
193	KHDRBS3	17385	-0.029	-0.3843	Yes	JAATINEN_HEMATOPOIETIC_STEM_CELL_UP	negative correlation with Suspended_StemCell
189	KIAA1522	19262	-0.05	-0.2642	Yes	IVANOVA_HEMATOPOIESIS_STEM_CELL	negative correlation with Suspended_StemCell
325	KIAA1522	19262	-0.05	-0.3297	Yes	LIM_MAMMARY_STEM_CELL_DN	negative correlation with Suspended_StemCell
183	KLF5	19258	-0.05	-0.2234	Yes	Combined small stem genesets	negative correlation with Suspended_StemCell
351	KLF6	19856	-0.063	-0.3189	Yes	BOQUEST_STEM_CELL_CULTURED_VS_FRESH_UP	negative correlation with Suspended_StemCell
341	KLF6	19856	-0.063	-0.2706	Yes	LIM_MAMMARY_STEM_CELL_DN	negative correlation with Suspended_StemCell
280	KLHL5	17079	-0.027	-0.3833	Yes	LIM_MAMMARY_STEM_CELL_DN	negative correlation with Suspended_StemCell
177	KLRB1	19560	-0.056	-0.3138	Yes	JAATINEN_HEMATOPOIETIC_STEM_CELL_DN	negative correlation with Suspended_StemCell
84	KRT14	21061	-0.194	0.0026	Yes	Combined small stem genesets	negative correlation with Suspended_StemCell
434	KRT14	21061	-0.194	-0.0844	Yes	LIM_MAMMARY_STEM_CELL_UP	negative correlation with Suspended_StemCell
356	KRT16	17803	-0.033	-0.3645	Yes	LIM_MAMMARY_STEM_CELL_UP	negative correlation with Suspended_StemCell
62	KRT18	17312	-0.028	-0.3595	Yes	BHATTACHARYA_EMBRYONIC_STEM_CELL	negative correlation with Suspended_StemCell
287	KRT18	17312	-0.028	-0.3759	Yes	LIM_MAMMARY_STEM_CELL_DN	negative correlation with Suspended_StemCell
165	KRT19	18073	-0.035	-0.2924	Yes	GSE25976 up	negative correlation with Suspended_StemCell
302	KRT19	18073	-0.035	-0.3668	Yes	LIM_MAMMARY_STEM_CELL_DN	negative correlation with Suspended_StemCell
170	KRT6A	17287	-0.028	-0.3037	Yes	IVANOVA_HEMATOPOIESIS_STEM_CELL	negative correlation with Suspended_StemCell
68	KRT8	18746	-0.043	-0.3043	Yes	BHATTACHARYA_EMBRYONIC_STEM_CELL	negative correlation with Suspended_StemCell
313	KRT8	18746	-0.043	-0.3583	Yes	LIM_MAMMARY_STEM_CELL_DN	negative correlation with Suspended_StemCell
213	LACTB	17885	-0.033	-0.3461	Yes	IVANOVA_HEMATOPOIESIS_STEM_CELL_LONG_TERM	negative correlation with Suspended_StemCell
401	LAMA1	20198	-0.073	-0.3247	Yes	LIM_MAMMARY_STEM_CELL_UP	negative correlation with Suspended_StemCell
239	LAMA5	19807	-0.061	-0.2722	Yes	IVANOVA_HEMATOPOIESIS_STEM_CELL_LONG_TERM	negative correlation with Suspended_StemCell
105	LAMB2	19901	-0.064	-0.1816	Yes	GAL_LEUKEMIC_STEM_CELL_UP	negative correlation with Suspended_StemCell
241	LAMB2	19901	-0.064	-0.2583	Yes	IVANOVA_HEMATOPOIESIS_STEM_CELL_LONG_TERM	negative correlation with Suspended_StemCell
198	LBH	20961	-0.146	-0.0823	Yes	JAATINEN_HEMATOPOIETIC_STEM_CELL_DN	negative correlation with Suspended_StemCell
428	LBH	20961	-0.146	-0.1485	Yes	LIM_MAMMARY_STEM_CELL_UP	negative correlation with Suspended_StemCell
70	LEFTY1	19323	-0.051	-0.2751	Yes	BHATTACHARYA_EMBRYONIC_STEM_CELL	negative correlation with Suspended_StemCell
196	LENG8	16729	-0.024	-0.3603	Yes	IVANOVA_HEMATOPOIESIS_STEM_CELL_LONG_TERM	negative correlation with Suspended_StemCell
221	LEPREL1	20661	-0.099	-0.3877	Yes	GSE25976 DOWN	negative correlation with Suspended_StemCell
413	LEPREL1	20661	-0.099	-0.2706	Yes	LIM_MAMMARY_STEM_CELL_UP	negative correlation with Suspended_StemCell
314	LGALS3BP	18829	-0.044	-0.3581	Yes	LIM_MAMMARY_STEM_CELL_DN	negative correlation with Suspended_StemCell
186	LGALSL	19507	-0.055	-0.2083	Yes	Combined small stem genesets	negative correlation with Suspended_StemCell
366	LGR6	18326	-0.038	-0.3642	Yes	LIM_MAMMARY_STEM_CELL_UP	negative correlation with Suspended_StemCell
87	LHX8	20658	-0.099	-0.3612	Yes	IZADPANAH_STEM_CELL_ADIPOSE_VS_BONE_DN	negative correlation with Suspended_StemCell
392	LIMS2	19576	-0.056	-0.3362	Yes	LIM_MAMMARY_STEM_CELL_UP	negative correlation with Suspended_StemCell
167	LINC00518	18235	-0.037	-0.2895	Yes	GSE25976 up	negative correlation with Suspended_StemCell
336	LMOD1	17157	-0.027	-0.377	Yes	LIM_MAMMARY_STEM_CELL_UP	negative correlation with Suspended_StemCell
378	LOX	20894	-0.132	-0.1832	Yes	BOQUEST_STEM_CELL_CULTURED_VS_FRESH_UP	negative correlation with Suspended_StemCell
233	LOX	20894	-0.132	-0.1351	Yes	BOQUEST_STEM_CELL_UP	negative correlation with Suspended_StemCell
91	LOX	20894	-0.132	-0.2414	Yes	IZADPANAH_STEM_CELL_ADIPOSE_VS_BONE_DN	negative correlation with Suspended_StemCell
367	LRBA	20691	-0.102	-0.1065	Yes	LIM_MAMMARY_STEM_CELL_DN	negative correlation with Suspended_StemCell
219	LRCH2	18923	-0.045	-0.3432	Yes	JAATINEN_HEMATOPOIETIC_STEM_CELL_UP	negative correlation with Suspended_StemCell
377	LRCH2	18923	-0.045	-0.3593	Yes	LIM_MAMMARY_STEM_CELL_UP	negative correlation with Suspended_StemCell
242	LTBP1	19929	-0.065	-0.2503	Yes	IVANOVA_HEMATOPOIESIS_STEM_CELL_LONG_TERM	negative correlation with Suspended_StemCell
189	LUM	18016	-0.035	-0.3855	Yes	BOQUEST_STEM_CELL_UP	negative correlation with Suspended_StemCell
75	LXN	20131	-0.07	-0.3359	Yes	Combined small stem genesets	negative correlation with Suspended_StemCell
191	LXN	20131	-0.07	-0.1839	Yes	Combined small stem genesets	negative correlation with Suspended_StemCell
330	LYPLAL1	19473	-0.054	-0.3146	Yes	LIM_MAMMARY_STEM_CELL_DN	negative correlation with Suspended_StemCell
181	LYZ	20199	-0.073	-0.3085	Yes	JAATINEN_HEMATOPOIETIC_STEM_CELL_DN	negative correlation with Suspended_StemCell
183	MAFB	17570	-0.03	-0.3887	Yes	BOQUEST_STEM_CELL_UP	negative correlation with Suspended_StemCell
197	MAG	16760	-0.024	-0.3583	Yes	IVANOVA_HEMATOPOIESIS_STEM_CELL_LONG_TERM	negative correlation with Suspended_StemCell
219	MAGED1	20650	-0.098	-0.4045	Yes	GSE25976 DOWN	negative correlation with Suspended_StemCell
244	MAMDC2	21084	-0.218	-0.1069	Yes	GSE25976 DOWN	negative correlation with Suspended_StemCell
437	MAMDC2	21084	-0.218	-0.0399	Yes	LIM_MAMMARY_STEM_CELL_UP	negative correlation with Suspended_StemCell
349	MAN1A1	19781	-0.061	-0.3253	Yes	BOQUEST_STEM_CELL_CULTURED_VS_FRESH_UP	negative correlation with Suspended_StemCell
381	MAOA	21014	-0.165	-0.1528	Yes	BOQUEST_STEM_CELL_CULTURED_VS_FRESH_UP	negative correlation with Suspended_StemCell
373	MAP3K1	20954	-0.145	-0.0539	Yes	LIM_MAMMARY_STEM_CELL_DN	negative correlation with Suspended_StemCell
43	MAP3K5	20511	-0.088	-0.3561	Yes	YAMASHITA_LIVER_CANCER_STEM_CELL_UP	negative correlation with Suspended_StemCell
207	MAP4K2	20823	-0.12	-0.0872	Yes	IVANOVA_HEMATOPOIESIS_STEM_CELL	negative correlation with Suspended_StemCell
193	MAP7	16576	-0.023	-0.3632	Yes	IVANOVA_HEMATOPOIESIS_STEM_CELL_LONG_TERM	negative correlation with Suspended_StemCell
78	MARCKS	21063	-0.195	-0.1103	Yes	HOEBEKE_LYMPHOID_STEM_CELL_DN	negative correlation with Suspended_StemCell
285	MARVELD3	17243	-0.028	-0.378	Yes	LIM_MAMMARY_STEM_CELL_DN	negative correlation with Suspended_StemCell
204	MAST2	17198	-0.027	-0.3532	Yes	IVANOVA_HEMATOPOIESIS_STEM_CELL_LONG_TERM	negative correlation with Suspended_StemCell
206	MATN3	20111	-0.07	-0.474	Yes	GSE25976 DOWN	negative correlation with Suspended_StemCell
333	MBOAT1	19619	-0.057	-0.3056	Yes	LIM_MAMMARY_STEM_CELL_DN	negative correlation with Suspended_StemCell
236	MBOAT2	19380	-0.052	-0.2762	Yes	IVANOVA_HEMATOPOIESIS_STEM_CELL_LONG_TERM	negative correlation with Suspended_StemCell
328	MBOAT2	19380	-0.052	-0.3205	Yes	LIM_MAMMARY_STEM_CELL_DN	negative correlation with Suspended_StemCell
208	MEST	19584	-0.057	-0.3535	Yes	BOQUEST_STEM_CELL_UP	negative correlation with Suspended_StemCell
80	MEST	19584	-0.057	-0.4665	Yes	IZADPANAH_STEM_CELL_ADIPOSE_VS_BONE_DN	negative correlation with Suspended_StemCell
228	MEST	19584	-0.057	-0.3197	Yes	JAATINEN_HEMATOPOIETIC_STEM_CELL_UP	negative correlation with Suspended_StemCell
393	MEST	19584	-0.057	-0.3325	Yes	LIM_MAMMARY_STEM_CELL_UP	negative correlation with Suspended_StemCell
214	MFAP2	20033	-0.067	-0.3271	Yes	BOQUEST_STEM_CELL_UP	negative correlation with Suspended_StemCell
184	MFAP2	20033	-0.067	-0.2521	Yes	GSE25976 up	negative correlation with Suspended_StemCell
201	MFAP4	18866	-0.044	-0.364	Yes	BOQUEST_STEM_CELL_UP	negative correlation with Suspended_StemCell
71	MFAP4	18866	-0.044	-0.5474	Yes	IZADPANAH_STEM_CELL_ADIPOSE_VS_BONE_DN	negative correlation with Suspended_StemCell
307	MLPH	18266	-0.037	-0.3584	Yes	LIM_MAMMARY_STEM_CELL_DN	negative correlation with Suspended_StemCell
189	MNDA	20686	-0.101	-0.232	Yes	JAATINEN_HEMATOPOIETIC_STEM_CELL_DN	negative correlation with Suspended_StemCell
133	MOV10	16505	-0.022	-0.2836	Yes	BYSTRYKH_HEMATOPOIESIS_STEM_CELL_AND_BRAIN_QTL_TRANS	negative correlation with Suspended_StemCell
186	MSC	17666	-0.031	-0.3813	Yes	BOQUEST_STEM_CELL_UP	negative correlation with Suspended_StemCell
139	MSI1	17572	-0.03	-0.2861	Yes	BYSTRYKH_HEMATOPOIESIS_STEM_CELL_AND_BRAIN_QTL_TRANS	negative correlation with Suspended_StemCell
199	MSRB3	17728	-0.032	-0.3786	Yes	JAATINEN_HEMATOPOIETIC_STEM_CELL_UP	negative correlation with Suspended_StemCell
353	MSRB3	17728	-0.032	-0.3679	Yes	LIM_MAMMARY_STEM_CELL_UP	negative correlation with Suspended_StemCell
230	MTDH	18931	-0.045	-0.2983	Yes	IVANOVA_HEMATOPOIESIS_STEM_CELL_LONG_TERM	negative correlation with Suspended_StemCell
278	MTUS1	16979	-0.026	-0.3836	Yes	LIM_MAMMARY_STEM_CELL_DN	negative correlation with Suspended_StemCell
284	MUC1	17211	-0.027	-0.3791	Yes	LIM_MAMMARY_STEM_CELL_DN	negative correlation with Suspended_StemCell
357	MX1	20181	-0.072	-0.302	Yes	BOQUEST_STEM_CELL_CULTURED_VS_FRESH_UP	negative correlation with Suspended_StemCell
208	MX1	20181	-0.072	-0.4648	Yes	GSE25976 DOWN	negative correlation with Suspended_StemCell
362	MX2	20261	-0.075	-0.2761	Yes	BOQUEST_STEM_CELL_CULTURED_VS_FRESH_UP	negative correlation with Suspended_StemCell
197	MXRA5	18728	-0.043	-0.3797	Yes	BOQUEST_STEM_CELL_UP	negative correlation with Suspended_StemCell
231	MYB	19644	-0.058	-0.302	Yes	JAATINEN_HEMATOPOIETIC_STEM_CELL_UP	negative correlation with Suspended_StemCell
361	MYBL1	20249	-0.075	-0.2816	Yes	BOQUEST_STEM_CELL_CULTURED_VS_FRESH_UP	negative correlation with Suspended_StemCell
182	MYBL1	20249	-0.075	-0.3002	Yes	JAATINEN_HEMATOPOIETIC_STEM_CELL_DN	negative correlation with Suspended_StemCell
248	MYH10	21113	-0.42	0.0001	Yes	GSE25976 DOWN	negative correlation with Suspended_StemCell
94	MYH10	21113	-0.42	0.0001	Yes	IZADPANAH_STEM_CELL_ADIPOSE_VS_BONE_DN	negative correlation with Suspended_StemCell
156	MYH3	19979	-0.066	-0.1708	Yes	BYSTRYKH_HEMATOPOIESIS_STEM_CELL_AND_BRAIN_QTL_TRANS	negative correlation with Suspended_StemCell
205	MYH8	17331	-0.028	-0.3554	Yes	IVANOVA_HEMATOPOIESIS_STEM_CELL_LONG_TERM	negative correlation with Suspended_StemCell
158	MYO10	16383	-0.022	-0.3138	Yes	IVANOVA_HEMATOPOIESIS_STEM_CELL	negative correlation with Suspended_StemCell
192	MYO5C	20680	-0.101	-0.1874	Yes	GSE25976 up	negative correlation with Suspended_StemCell
257	MYO5C	20680	-0.101	-0.1076	Yes	IVANOVA_HEMATOPOIESIS_STEM_CELL_LONG_TERM	negative correlation with Suspended_StemCell
255	MYO5C	20680	-0.101	-0.1281	Yes	JAATINEN_HEMATOPOIETIC_STEM_CELL_UP	negative correlation with Suspended_StemCell
365	MYO5C	20680	-0.101	-0.1254	Yes	LIM_MAMMARY_STEM_CELL_DN	negative correlation with Suspended_StemCell
211	MYOM1	17679	-0.032	-0.3459	Yes	IVANOVA_HEMATOPOIESIS_STEM_CELL_LONG_TERM	negative correlation with Suspended_StemCell
179	NAMPT	19379	-0.052	-0.2665	Yes	GSE25976 up	negative correlation with Suspended_StemCell
64	NBR2	17673	-0.031	-0.3414	Yes	BHATTACHARYA_EMBRYONIC_STEM_CELL	negative correlation with Suspended_StemCell
200	NCF2	21111	-0.368	0.0002	Yes	JAATINEN_HEMATOPOIETIC_STEM_CELL_DN	negative correlation with Suspended_StemCell
175	NEGR1	19051	-0.047	-0.2799	Yes	GSE25976 up	negative correlation with Suspended_StemCell
220	NEGR1	19051	-0.047	-0.3437	Yes	JAATINEN_HEMATOPOIETIC_STEM_CELL_UP	negative correlation with Suspended_StemCell
163	NES	16670	-0.024	-0.3071	Yes	IVANOVA_HEMATOPOIESIS_STEM_CELL	negative correlation with Suspended_StemCell
347	NETO2	17520	-0.03	-0.3713	Yes	LIM_MAMMARY_STEM_CELL_UP	negative correlation with Suspended_StemCell
193	NEXN	20855	-0.125	-0.1762	Yes	JAATINEN_HEMATOPOIETIC_STEM_CELL_DN	negative correlation with Suspended_StemCell
211	NFAT5	20998	-0.158	0.0056	Yes	IVANOVA_HEMATOPOIESIS_STEM_CELL	negative correlation with Suspended_StemCell
186	NFATC2	19062	-0.047	-0.2807	Yes	IVANOVA_HEMATOPOIESIS_STEM_CELL	negative correlation with Suspended_StemCell
345	NIPSNAP3A	19966	-0.066	-0.251	Yes	LIM_MAMMARY_STEM_CELL_DN	negative correlation with Suspended_StemCell
233	NKX2-3	19747	-0.06	-0.2928	Yes	JAATINEN_HEMATOPOIETIC_STEM_CELL_UP	negative correlation with Suspended_StemCell
189	NLRP2	19481	-0.054	-0.5373	Yes	GSE25976 DOWN	negative correlation with Suspended_StemCell
233	NNMT	20953	-0.145	-0.2677	Yes	GSE25976 DOWN	negative correlation with Suspended_StemCell
426	NNMT	20953	-0.145	-0.169	Yes	LIM_MAMMARY_STEM_CELL_UP	negative correlation with Suspended_StemCell
193	NR3C2	20713	-0.104	-0.1738	Yes	GSE25976 up	negative correlation with Suspended_StemCell
194	NR4A2	19861	-0.063	-0.2423	Yes	IVANOVA_HEMATOPOIESIS_STEM_CELL	negative correlation with Suspended_StemCell
371	NRCAM	18792	-0.043	-0.3722	Yes	LIM_MAMMARY_STEM_CELL_UP	negative correlation with Suspended_StemCell
386	NRIP1	21093	-0.246	-0.077	Yes	BOQUEST_STEM_CELL_CULTURED_VS_FRESH_UP	negative correlation with Suspended_StemCell
92	NRIP1	21093	-0.246	-0.1863	Yes	IZADPANAH_STEM_CELL_ADIPOSE_VS_BONE_DN	negative correlation with Suspended_StemCell
263	NRIP1	21093	-0.246	0.0011	Yes	JAATINEN_HEMATOPOIETIC_STEM_CELL_UP	negative correlation with Suspended_StemCell
329	NRP1	16985	-0.026	-0.3822	Yes	LIM_MAMMARY_STEM_CELL_UP	negative correlation with Suspended_StemCell
206	NT5DC3	17362	-0.029	-0.3527	Yes	IVANOVA_HEMATOPOIESIS_STEM_CELL_LONG_TERM	negative correlation with Suspended_StemCell
406	NTF3	20471	-0.085	-0.3087	Yes	LIM_MAMMARY_STEM_CELL_UP	negative correlation with Suspended_StemCell
218	NUAK1	20621	-0.095	-0.4116	Yes	GSE25976 DOWN	negative correlation with Suspended_StemCell
85	NUAK1	20621	-0.095	-0.4106	Yes	IZADPANAH_STEM_CELL_ADIPOSE_VS_BONE_DN	negative correlation with Suspended_StemCell
194	NUP210	19691	-0.059	-0.5218	Yes	GSE25976 DOWN	negative correlation with Suspended_StemCell
334	NUP210	19691	-0.059	-0.3034	Yes	LIM_MAMMARY_STEM_CELL_DN	negative correlation with Suspended_StemCell
377	OASL	20821	-0.119	-0.1902	Yes	BOQUEST_STEM_CELL_CULTURED_VS_FRESH_UP	negative correlation with Suspended_StemCell
251	OCLN	20463	-0.085	-0.1796	Yes	IVANOVA_HEMATOPOIESIS_STEM_CELL_LONG_TERM	negative correlation with Suspended_StemCell
239	ODZ2	21027	-0.171	-0.1896	Yes	GSE25976 DOWN	negative correlation with Suspended_StemCell
301	OPLAH	18047	-0.035	-0.369	Yes	LIM_MAMMARY_STEM_CELL_DN	negative correlation with Suspended_StemCell
232	OPN3	20936	-0.141	-0.2796	Yes	GSE25976 DOWN	negative correlation with Suspended_StemCell
135	ORMDL3	16718	-0.024	-0.2793	Yes	BYSTRYKH_HEMATOPOIESIS_STEM_CELL_AND_BRAIN_QTL_TRANS	negative correlation with Suspended_StemCell
221	OSR2	20370	-0.08	-0.2774	Yes	BOQUEST_STEM_CELL_UP	negative correlation with Suspended_StemCell
94	OTUD4	18245	-0.037	-0.2999	Yes	GAL_LEUKEMIC_STEM_CELL_UP	negative correlation with Suspended_StemCell
70	OXT	19540	-0.056	-0.3685	Yes	HOEBEKE_LYMPHOID_STEM_CELL_DN	negative correlation with Suspended_StemCell
380	OXTR	20978	-0.151	-0.1642	Yes	BOQUEST_STEM_CELL_CULTURED_VS_FRESH_UP	negative correlation with Suspended_StemCell
429	OXTR	20978	-0.151	-0.1385	Yes	LIM_MAMMARY_STEM_CELL_UP	negative correlation with Suspended_StemCell
252	P2RX4	20556	-0.09	-0.1711	Yes	IVANOVA_HEMATOPOIESIS_STEM_CELL_LONG_TERM	negative correlation with Suspended_StemCell
359	P2RX4	20556	-0.09	-0.1738	Yes	LIM_MAMMARY_STEM_CELL_DN	negative correlation with Suspended_StemCell
172	PAGE5	18669	-0.042	-0.2817	Yes	GSE25976 up	negative correlation with Suspended_StemCell
295	PAK1	17643	-0.031	-0.3688	Yes	LIM_MAMMARY_STEM_CELL_DN	negative correlation with Suspended_StemCell
225	PALLD	20799	-0.116	-0.3553	Yes	GSE25976 DOWN	negative correlation with Suspended_StemCell
196	PAM	17564	-0.03	-0.382	Yes	JAATINEN_HEMATOPOIETIC_STEM_CELL_UP	negative correlation with Suspended_StemCell
337	PAOX	19745	-0.06	-0.2887	Yes	LIM_MAMMARY_STEM_CELL_DN	negative correlation with Suspended_StemCell
201	PAPD5	20488	-0.086	-0.1758	Yes	IVANOVA_HEMATOPOIESIS_STEM_CELL	negative correlation with Suspended_StemCell
335	PCDH19	17147	-0.027	-0.3785	Yes	LIM_MAMMARY_STEM_CELL_UP	negative correlation with Suspended_StemCell
357	PCDH7	17841	-0.033	-0.3639	Yes	LIM_MAMMARY_STEM_CELL_UP	negative correlation with Suspended_StemCell
181	PCDHGA10	19228	-0.05	-0.2393	Yes	Combined small stem genesets	negative correlation with Suspended_StemCell
196	PCOLCE2	18652	-0.042	-0.3815	Yes	BOQUEST_STEM_CELL_UP	negative correlation with Suspended_StemCell
352	PDGFA	17703	-0.032	-0.369	Yes	LIM_MAMMARY_STEM_CELL_UP	negative correlation with Suspended_StemCell
212	PDGFRL	19950	-0.065	-0.3401	Yes	BOQUEST_STEM_CELL_UP	negative correlation with Suspended_StemCell
190	PDGFRL	19950	-0.065	-0.1874	Yes	Combined small stem genesets	negative correlation with Suspended_StemCell
129	PDK4	15918	-0.019	-0.2815	Yes	BYSTRYKH_HEMATOPOIESIS_STEM_CELL_AND_BRAIN_QTL_TRANS	negative correlation with Suspended_StemCell
153	PDLIM1	19141	-0.048	-0.1864	Yes	BYSTRYKH_HEMATOPOIESIS_STEM_CELL_AND_BRAIN_QTL_TRANS	negative correlation with Suspended_StemCell
340	PDZK1IP1	19799	-0.061	-0.2739	Yes	LIM_MAMMARY_STEM_CELL_DN	negative correlation with Suspended_StemCell
185	PEAR1	20127	-0.07	-0.2464	Yes	GSE25976 up	negative correlation with Suspended_StemCell
198	PEG10	18767	-0.043	-0.3761	Yes	BOQUEST_STEM_CELL_UP	negative correlation with Suspended_StemCell
352	PELI1	19892	-0.064	-0.3155	Yes	BOQUEST_STEM_CELL_CULTURED_VS_FRESH_UP	negative correlation with Suspended_StemCell
178	PF4V1	19634	-0.058	-0.3091	Yes	JAATINEN_HEMATOPOIETIC_STEM_CELL_DN	negative correlation with Suspended_StemCell
340	PHLDB1	17336	-0.028	-0.3775	Yes	LIM_MAMMARY_STEM_CELL_UP	negative correlation with Suspended_StemCell
72	PITX2	19498	-0.055	-0.2207	Yes	BHATTACHARYA_EMBRYONIC_STEM_CELL	negative correlation with Suspended_StemCell
238	PITX2	19498	-0.055	-0.2663	Yes	IVANOVA_HEMATOPOIESIS_STEM_CELL_LONG_TERM	negative correlation with Suspended_StemCell
298	PKN1	17838	-0.033	-0.3688	Yes	LIM_MAMMARY_STEM_CELL_DN	negative correlation with Suspended_StemCell
195	PLA2G4A	18628	-0.041	-0.3857	Yes	BOQUEST_STEM_CELL_UP	negative correlation with Suspended_StemCell
214	PLA2G4A	18628	-0.041	-0.3556	Yes	JAATINEN_HEMATOPOIETIC_STEM_CELL_UP	negative correlation with Suspended_StemCell
407	PLA2G7	20514	-0.088	-0.3045	Yes	LIM_MAMMARY_STEM_CELL_UP	negative correlation with Suspended_StemCell
187	PLAT	20136	-0.071	-0.2262	Yes	GSE25976 up	negative correlation with Suspended_StemCell
195	PLCB4	17507	-0.03	-0.383	Yes	JAATINEN_HEMATOPOIETIC_STEM_CELL_UP	negative correlation with Suspended_StemCell
127	PLD2	15893	-0.019	-0.2919	Yes	BYSTRYKH_HEMATOPOIESIS_STEM_CELL_AND_BRAIN_QTL_TRANS	negative correlation with Suspended_StemCell
262	PLEKHA1	21055	-0.19	-0.025	Yes	IVANOVA_HEMATOPOIESIS_STEM_CELL_LONG_TERM	negative correlation with Suspended_StemCell
203	PLEKHA5	18002	-0.034	-0.3759	Yes	JAATINEN_HEMATOPOIETIC_STEM_CELL_UP	negative correlation with Suspended_StemCell
90	PLOD2	20870	-0.127	-0.2751	Yes	IZADPANAH_STEM_CELL_ADIPOSE_VS_BONE_DN	negative correlation with Suspended_StemCell
66	PLS3	18796	-0.043	-0.4141	Yes	HOEBEKE_LYMPHOID_STEM_CELL_DN	negative correlation with Suspended_StemCell
216	PLS3	18796	-0.043	-0.3533	Yes	JAATINEN_HEMATOPOIETIC_STEM_CELL_UP	negative correlation with Suspended_StemCell
372	PLS3	18796	-0.043	-0.3693	Yes	LIM_MAMMARY_STEM_CELL_UP	negative correlation with Suspended_StemCell
242	PLSCR4	21059	-0.193	-0.1424	Yes	GSE25976 DOWN	negative correlation with Suspended_StemCell
263	PLSCR4	21059	-0.193	0.0027	Yes	IVANOVA_HEMATOPOIESIS_STEM_CELL_LONG_TERM	negative correlation with Suspended_StemCell
185	PLXDC2	19318	-0.051	-0.5482	Yes	GSE25976 DOWN	negative correlation with Suspended_StemCell
234	PLXDC2	19318	-0.051	-0.2883	Yes	IVANOVA_HEMATOPOIESIS_STEM_CELL_LONG_TERM	negative correlation with Suspended_StemCell
338	PMAIP1	19266	-0.05	-0.3494	Yes	BOQUEST_STEM_CELL_CULTURED_VS_FRESH_UP	negative correlation with Suspended_StemCell
178	PMAIP1	19266	-0.05	-0.2688	Yes	GSE25976 up	negative correlation with Suspended_StemCell
68	PMAIP1	19266	-0.05	-0.3982	Yes	HOEBEKE_LYMPHOID_STEM_CELL_DN	negative correlation with Suspended_StemCell
185	PNRC1	18955	-0.045	-0.284	Yes	IVANOVA_HEMATOPOIESIS_STEM_CELL	negative correlation with Suspended_StemCell
212	POGZ	18505	-0.04	-0.3596	Yes	JAATINEN_HEMATOPOIETIC_STEM_CELL_UP	negative correlation with Suspended_StemCell
72	POLD4	18857	-0.044	-0.3376	Yes	Combined small stem genesets	negative correlation with Suspended_StemCell
179	POLD4	18857	-0.044	-0.2387	Yes	Combined small stem genesets	negative correlation with Suspended_StemCell
197	PON3	19762	-0.06	-0.5093	Yes	GSE25976 DOWN	negative correlation with Suspended_StemCell
317	PPA2	18886	-0.045	-0.348	Yes	LIM_MAMMARY_STEM_CELL_DN	negative correlation with Suspended_StemCell
72	PPAP2A	18869	-0.044	-0.5359	Yes	IZADPANAH_STEM_CELL_ADIPOSE_VS_BONE_DN	negative correlation with Suspended_StemCell
374	PPAP2A	18869	-0.044	-0.3665	Yes	LIM_MAMMARY_STEM_CELL_UP	negative correlation with Suspended_StemCell
388	PPAP2B	19451	-0.054	-0.3462	Yes	LIM_MAMMARY_STEM_CELL_UP	negative correlation with Suspended_StemCell
132	PPARA	16495	-0.022	-0.2899	Yes	BYSTRYKH_HEMATOPOIESIS_STEM_CELL_AND_BRAIN_QTL_TRANS	negative correlation with Suspended_StemCell
344	PPARG	19514	-0.055	-0.3358	Yes	BOQUEST_STEM_CELL_CULTURED_VS_FRESH_UP	negative correlation with Suspended_StemCell
160	PRKACB	16461	-0.022	-0.3096	Yes	IVANOVA_HEMATOPOIESIS_STEM_CELL	negative correlation with Suspended_StemCell
354	PRKAR2B	19999	-0.067	-0.3101	Yes	BOQUEST_STEM_CELL_CULTURED_VS_FRESH_UP	negative correlation with Suspended_StemCell
141	PRKCD	17764	-0.032	-0.2759	Yes	BYSTRYKH_HEMATOPOIESIS_STEM_CELL_AND_BRAIN_QTL_TRANS	negative correlation with Suspended_StemCell
38	PRKCD	17764	-0.032	-0.5252	Yes	YAMASHITA_LIVER_CANCER_STEM_CELL_UP	negative correlation with Suspended_StemCell
197	PRKCE	20215	-0.073	-0.2206	Yes	IVANOVA_HEMATOPOIESIS_STEM_CELL	negative correlation with Suspended_StemCell
77	PRKCI	19116	-0.048	-0.4873	Yes	IZADPANAH_STEM_CELL_ADIPOSE_VS_BONE_DN	negative correlation with Suspended_StemCell
215	PRKCZ	20540	-0.089	-0.4322	Yes	GSE25976 DOWN	negative correlation with Suspended_StemCell
358	PRKCZ	20540	-0.089	-0.1817	Yes	LIM_MAMMARY_STEM_CELL_DN	negative correlation with Suspended_StemCell
88	PRLH	17641	-0.031	-0.351	Yes	GAL_LEUKEMIC_STEM_CELL_UP	negative correlation with Suspended_StemCell
213	PROS1	20418	-0.082	-0.4417	Yes	GSE25976 DOWN	negative correlation with Suspended_StemCell
405	PROS1	20418	-0.082	-0.3123	Yes	LIM_MAMMARY_STEM_CELL_UP	negative correlation with Suspended_StemCell
224	PRR16	20612	-0.094	-0.2566	Yes	BOQUEST_STEM_CELL_UP	negative correlation with Suspended_StemCell
254	PRR16	20612	-0.094	-0.1468	Yes	IVANOVA_HEMATOPOIESIS_STEM_CELL_LONG_TERM	negative correlation with Suspended_StemCell
191	PRSS23	19667	-0.059	-0.5361	Yes	GSE25976 DOWN	negative correlation with Suspended_StemCell
180	PRSS3P2	19766	-0.061	-0.2762	Yes	GSE25976 up	negative correlation with Suspended_StemCell
226	PSG7	20846	-0.124	-0.3467	Yes	GSE25976 DOWN	negative correlation with Suspended_StemCell
74	PSMA3	20538	-0.089	-0.1818	Yes	BHATTACHARYA_EMBRYONIC_STEM_CELL	negative correlation with Suspended_StemCell
311	PSMB8	18626	-0.041	-0.3608	Yes	LIM_MAMMARY_STEM_CELL_DN	negative correlation with Suspended_StemCell
107	PTMS	20229	-0.074	-0.1407	Yes	GAL_LEUKEMIC_STEM_CELL_UP	negative correlation with Suspended_StemCell
217	PTPN13	20116	-0.07	-0.3049	Yes	BOQUEST_STEM_CELL_UP	negative correlation with Suspended_StemCell
199	PTPN21	16860	-0.025	-0.3559	Yes	IVANOVA_HEMATOPOIESIS_STEM_CELL_LONG_TERM	negative correlation with Suspended_StemCell
362	PTPN6	20594	-0.093	-0.1494	Yes	LIM_MAMMARY_STEM_CELL_DN	negative correlation with Suspended_StemCell
315	PTPRF	18874	-0.044	-0.356	Yes	LIM_MAMMARY_STEM_CELL_DN	negative correlation with Suspended_StemCell
145	PVALB	18538	-0.04	-0.2679	Yes	BYSTRYKH_HEMATOPOIESIS_STEM_CELL_AND_BRAIN_QTL_TRANS	negative correlation with Suspended_StemCell
239	PXDN	20094	-0.069	-0.2628	Yes	JAATINEN_HEMATOPOIETIC_STEM_CELL_UP	negative correlation with Suspended_StemCell
382	QKI	19112	-0.048	-0.3518	Yes	LIM_MAMMARY_STEM_CELL_UP	negative correlation with Suspended_StemCell
195	QPCT	20907	-0.136	-0.1411	Yes	JAATINEN_HEMATOPOIETIC_STEM_CELL_DN	negative correlation with Suspended_StemCell
408	QRICH2	20537	-0.089	-0.2992	Yes	LIM_MAMMARY_STEM_CELL_UP	negative correlation with Suspended_StemCell
207	RAB33A	17472	-0.03	-0.3537	Yes	IVANOVA_HEMATOPOIESIS_STEM_CELL_LONG_TERM	negative correlation with Suspended_StemCell
185	RAB5B	19331	-0.052	-0.2093	Yes	Combined small stem genesets	negative correlation with Suspended_StemCell
327	RAB5B	19331	-0.052	-0.3232	Yes	LIM_MAMMARY_STEM_CELL_DN	negative correlation with Suspended_StemCell
370	RAI2	20602	-0.093	-0.2386	Yes	BOQUEST_STEM_CELL_CULTURED_VS_FRESH_UP	negative correlation with Suspended_StemCell
236	RARRES3	20987	-0.153	-0.2299	Yes	GSE25976 DOWN	negative correlation with Suspended_StemCell
173	RASD1	17531	-0.03	-0.2994	Yes	IVANOVA_HEMATOPOIESIS_STEM_CELL	negative correlation with Suspended_StemCell
421	RASIP1	20884	-0.13	-0.2152	Yes	LIM_MAMMARY_STEM_CELL_UP	negative correlation with Suspended_StemCell
294	RASSF7	17508	-0.03	-0.3654	Yes	LIM_MAMMARY_STEM_CELL_DN	negative correlation with Suspended_StemCell
188	RECK	17749	-0.032	-0.3771	Yes	BOQUEST_STEM_CELL_UP	negative correlation with Suspended_StemCell
354	RECK	17749	-0.032	-0.3666	Yes	LIM_MAMMARY_STEM_CELL_UP	negative correlation with Suspended_StemCell
361	REEP6	20572	-0.091	-0.1572	Yes	LIM_MAMMARY_STEM_CELL_DN	negative correlation with Suspended_StemCell
414	RELN	20669	-0.1	-0.2638	Yes	LIM_MAMMARY_STEM_CELL_UP	negative correlation with Suspended_StemCell
195	RGNEF	20167	-0.072	-0.2442	Yes	IVANOVA_HEMATOPOIESIS_STEM_CELL	negative correlation with Suspended_StemCell
400	RGNEF	20167	-0.072	-0.3284	Yes	LIM_MAMMARY_STEM_CELL_UP	negative correlation with Suspended_StemCell
163	RGS18	18693	-0.042	-0.369	Yes	JAATINEN_HEMATOPOIETIC_STEM_CELL_DN	negative correlation with Suspended_StemCell
190	RGS9	19573	-0.056	-0.5368	Yes	GSE25976 DOWN	negative correlation with Suspended_StemCell
363	RHOBTB1	20326	-0.078	-0.273	Yes	BOQUEST_STEM_CELL_CULTURED_VS_FRESH_UP	negative correlation with Suspended_StemCell
246	RHOBTB1	20326	-0.078	-0.2116	Yes	JAATINEN_HEMATOPOIETIC_STEM_CELL_UP	negative correlation with Suspended_StemCell
409	RHOJ	20606	-0.093	-0.2958	Yes	LIM_MAMMARY_STEM_CELL_UP	negative correlation with Suspended_StemCell
73	RPL36A	20408	-0.082	-0.3254	Yes	HOEBEKE_LYMPHOID_STEM_CELL_DN	negative correlation with Suspended_StemCell
131	RPLP1	16263	-0.021	-0.2856	Yes	BYSTRYKH_HEMATOPOIESIS_STEM_CELL_AND_BRAIN_QTL_TRANS	negative correlation with Suspended_StemCell
201	RPRM	16948	-0.025	-0.3527	Yes	IVANOVA_HEMATOPOIESIS_STEM_CELL_LONG_TERM	negative correlation with Suspended_StemCell
228	RRAS	18919	-0.045	-0.3108	Yes	IVANOVA_HEMATOPOIESIS_STEM_CELL_LONG_TERM	negative correlation with Suspended_StemCell
358	RUSC2	17877	-0.033	-0.3632	Yes	LIM_MAMMARY_STEM_CELL_UP	negative correlation with Suspended_StemCell
205	RUVBL2	18137	-0.036	-0.3738	Yes	JAATINEN_HEMATOPOIETIC_STEM_CELL_UP	negative correlation with Suspended_StemCell
356	RWDD3	20493	-0.087	-0.1964	Yes	LIM_MAMMARY_STEM_CELL_DN	negative correlation with Suspended_StemCell
158	S100A12	18403	-0.039	-0.3839	Yes	JAATINEN_HEMATOPOIETIC_STEM_CELL_DN	negative correlation with Suspended_StemCell
146	S100PBP	18689	-0.042	-0.2624	Yes	BYSTRYKH_HEMATOPOIESIS_STEM_CELL_AND_BRAIN_QTL_TRANS	negative correlation with Suspended_StemCell
177	SALL2	18674	-0.042	-0.245	Yes	Combined small stem genesets	negative correlation with Suspended_StemCell
98	SALL2	18674	-0.042	-0.2592	Yes	GAL_LEUKEMIC_STEM_CELL_UP	negative correlation with Suspended_StemCell
183	SAMD12	19845	-0.062	-0.253	Yes	GSE25976 up	negative correlation with Suspended_StemCell
197	SAMD13	17626	-0.031	-0.3813	Yes	JAATINEN_HEMATOPOIETIC_STEM_CELL_UP	negative correlation with Suspended_StemCell
164	SART3	20971	-0.149	0.0069	Yes	BYSTRYKH_HEMATOPOIESIS_STEM_CELL_AND_BRAIN_QTL_TRANS	negative correlation with Suspended_StemCell
210	SART3	20971	-0.149	-0.0211	Yes	IVANOVA_HEMATOPOIESIS_STEM_CELL	negative correlation with Suspended_StemCell
76	SAT1	20237	-0.074	-0.315	Yes	Combined small stem genesets	negative correlation with Suspended_StemCell
192	SAT1	20237	-0.074	-0.1762	Yes	Combined small stem genesets	negative correlation with Suspended_StemCell
226	SCARF1	18780	-0.043	-0.3171	Yes	IVANOVA_HEMATOPOIESIS_STEM_CELL_LONG_TERM	negative correlation with Suspended_StemCell
381	SCARF2	19077	-0.047	-0.3536	Yes	LIM_MAMMARY_STEM_CELL_UP	negative correlation with Suspended_StemCell
203	SCD	20574	-0.091	-0.1475	Yes	IVANOVA_HEMATOPOIESIS_STEM_CELL	negative correlation with Suspended_StemCell
250	SCD	20574	-0.091	-0.1816	Yes	JAATINEN_HEMATOPOIETIC_STEM_CELL_UP	negative correlation with Suspended_StemCell
356	SCG5	20119	-0.07	-0.3048	Yes	BOQUEST_STEM_CELL_CULTURED_VS_FRESH_UP	negative correlation with Suspended_StemCell
190	SCN5A	20518	-0.088	-0.2086	Yes	GSE25976 up	negative correlation with Suspended_StemCell
234	SCN9A	19765	-0.061	-0.2864	Yes	JAATINEN_HEMATOPOIETIC_STEM_CELL_UP	negative correlation with Suspended_StemCell
359	SCRG1	20219	-0.073	-0.292	Yes	BOQUEST_STEM_CELL_CULTURED_VS_FRESH_UP	negative correlation with Suspended_StemCell
204	SCRN1	19197	-0.049	-0.3617	Yes	BOQUEST_STEM_CELL_UP	negative correlation with Suspended_StemCell
223	SCRN1	19197	-0.049	-0.3333	Yes	JAATINEN_HEMATOPOIETIC_STEM_CELL_UP	negative correlation with Suspended_StemCell
124	SDC1	15525	-0.017	-0.291	Yes	BYSTRYKH_HEMATOPOIESIS_STEM_CELL_AND_BRAIN_QTL_TRANS	negative correlation with Suspended_StemCell
227	SDC2	20753	-0.108	-0.2247	Yes	BOQUEST_STEM_CELL_UP	negative correlation with Suspended_StemCell
223	SDC2	20753	-0.108	-0.3733	Yes	GSE25976 DOWN	negative correlation with Suspended_StemCell
162	SDPR	20685	-0.101	-0.0594	Yes	BYSTRYKH_HEMATOPOIESIS_STEM_CELL_AND_BRAIN_QTL_TRANS	negative correlation with Suspended_StemCell
416	SDPR	20685	-0.101	-0.2502	Yes	LIM_MAMMARY_STEM_CELL_UP	negative correlation with Suspended_StemCell
178	SELM	18340	-0.038	-0.3065	Yes	IVANOVA_HEMATOPOIESIS_STEM_CELL	negative correlation with Suspended_StemCell
126	SEMA4F	15726	-0.018	-0.2897	Yes	BYSTRYKH_HEMATOPOIESIS_STEM_CELL_AND_BRAIN_QTL_TRANS	negative correlation with Suspended_StemCell
71	SEMA5B	18748	-0.043	-0.3479	Yes	Combined small stem genesets	negative correlation with Suspended_StemCell
178	SEMA5B	18748	-0.043	-0.2411	Yes	Combined small stem genesets	negative correlation with Suspended_StemCell
349	SERINC3	20233	-0.074	-0.2364	Yes	LIM_MAMMARY_STEM_CELL_DN	negative correlation with Suspended_StemCell
364	SERPINA3	20385	-0.081	-0.2694	Yes	BOQUEST_STEM_CELL_CULTURED_VS_FRESH_UP	negative correlation with Suspended_StemCell
223	SERPINA3	20385	-0.081	-0.2576	Yes	BOQUEST_STEM_CELL_UP	negative correlation with Suspended_StemCell
193	SERPINA5	18393	-0.038	-0.3848	Yes	BOQUEST_STEM_CELL_UP	negative correlation with Suspended_StemCell
194	SERPINB2	20715	-0.104	-0.1587	Yes	GSE25976 up	negative correlation with Suspended_StemCell
191	SERPINB2	20715	-0.104	-0.2038	Yes	JAATINEN_HEMATOPOIETIC_STEM_CELL_DN	negative correlation with Suspended_StemCell
202	SERPINB7	21042	-0.18	0.0035	Yes	GSE25976 up	negative correlation with Suspended_StemCell
151	SERPIND1	19099	-0.048	-0.2136	Yes	BYSTRYKH_HEMATOPOIESIS_STEM_CELL_AND_BRAIN_QTL_TRANS	negative correlation with Suspended_StemCell
209	SERPING1	18316	-0.038	-0.3646	Yes	JAATINEN_HEMATOPOIETIC_STEM_CELL_UP	negative correlation with Suspended_StemCell
365	SERPING1	18316	-0.038	-0.3665	Yes	LIM_MAMMARY_STEM_CELL_UP	negative correlation with Suspended_StemCell
69	SFRP2	18901	-0.045	-0.2853	Yes	BHATTACHARYA_EMBRYONIC_STEM_CELL	negative correlation with Suspended_StemCell
74	SFRP2	18901	-0.045	-0.5138	Yes	IZADPANAH_STEM_CELL_ADIPOSE_VS_BONE_DN	negative correlation with Suspended_StemCell
329	SFXN1	19441	-0.054	-0.3183	Yes	LIM_MAMMARY_STEM_CELL_DN	negative correlation with Suspended_StemCell
209	SGCE	19620	-0.057	-0.3479	Yes	BOQUEST_STEM_CELL_UP	negative correlation with Suspended_StemCell
154	SGCE	19620	-0.057	-0.1919	Yes	BYSTRYKH_HEMATOPOIESIS_STEM_CELL_AND_BRAIN_QTL_TRANS	negative correlation with Suspended_StemCell
176	SH3BP5	18561	-0.041	-0.2468	Yes	Combined small stem genesets	negative correlation with Suspended_StemCell
342	SH3TC1	17432	-0.029	-0.3779	Yes	LIM_MAMMARY_STEM_CELL_UP	negative correlation with Suspended_StemCell
192	SHOX2	18208	-0.037	-0.3808	Yes	BOQUEST_STEM_CELL_UP	negative correlation with Suspended_StemCell
219	SHROOM3	18285	-0.037	-0.334	Yes	IVANOVA_HEMATOPOIESIS_STEM_CELL_LONG_TERM	negative correlation with Suspended_StemCell
286	SIDT1	17301	-0.028	-0.3781	Yes	LIM_MAMMARY_STEM_CELL_DN	negative correlation with Suspended_StemCell
161	SLC16A2	20512	-0.088	-0.0817	Yes	BYSTRYKH_HEMATOPOIESIS_STEM_CELL_AND_BRAIN_QTL_TRANS	negative correlation with Suspended_StemCell
159	SLC16A5	16443	-0.022	-0.3127	Yes	IVANOVA_HEMATOPOIESIS_STEM_CELL	negative correlation with Suspended_StemCell
228	SLC1A3	20892	-0.132	-0.3261	Yes	GSE25976 DOWN	negative correlation with Suspended_StemCell
422	SLC1A3	20892	-0.132	-0.2062	Yes	LIM_MAMMARY_STEM_CELL_UP	negative correlation with Suspended_StemCell
357	SLC22A18	20519	-0.088	-0.1892	Yes	LIM_MAMMARY_STEM_CELL_DN	negative correlation with Suspended_StemCell
194	SLC2A10	18465	-0.039	-0.3832	Yes	BOQUEST_STEM_CELL_UP	negative correlation with Suspended_StemCell
155	SLC2A4	19748	-0.06	-0.1797	Yes	BYSTRYKH_HEMATOPOIESIS_STEM_CELL_AND_BRAIN_QTL_TRANS	negative correlation with Suspended_StemCell
309	SLC37A1	18324	-0.038	-0.3539	Yes	LIM_MAMMARY_STEM_CELL_DN	negative correlation with Suspended_StemCell
335	SLC38A1	19211	-0.05	-0.3588	Yes	BOQUEST_STEM_CELL_CULTURED_VS_FRESH_UP	negative correlation with Suspended_StemCell
180	SLC38A1	19211	-0.05	-0.2471	Yes	Combined small stem genesets	negative correlation with Suspended_StemCell
207	SLC38A4	20141	-0.071	-0.4692	Yes	GSE25976 DOWN	negative correlation with Suspended_StemCell
348	SLC39A11	20162	-0.072	-0.2401	Yes	LIM_MAMMARY_STEM_CELL_DN	negative correlation with Suspended_StemCell
237	SLC46A3	20989	-0.155	-0.2165	Yes	GSE25976 DOWN	negative correlation with Suspended_StemCell
423	SLC4A3	20922	-0.138	-0.1978	Yes	LIM_MAMMARY_STEM_CELL_UP	negative correlation with Suspended_StemCell
169	SLC4A7	18298	-0.037	-0.2816	Yes	GSE25976 up	negative correlation with Suspended_StemCell
334	SLC6A8	17098	-0.027	-0.3781	Yes	LIM_MAMMARY_STEM_CELL_UP	negative correlation with Suspended_StemCell
230	SLIT2	20873	-0.128	-0.184	Yes	BOQUEST_STEM_CELL_UP	negative correlation with Suspended_StemCell
110	SLIT2	20873	-0.128	-0.0441	Yes	GAL_LEUKEMIC_STEM_CELL_UP	negative correlation with Suspended_StemCell
208	SLIT2	20873	-0.128	-0.0668	Yes	IVANOVA_HEMATOPOIESIS_STEM_CELL	negative correlation with Suspended_StemCell
420	SLIT2	20873	-0.128	-0.224	Yes	LIM_MAMMARY_STEM_CELL_UP	negative correlation with Suspended_StemCell
184	SLIT3	17571	-0.03	-0.3848	Yes	BOQUEST_STEM_CELL_UP	negative correlation with Suspended_StemCell
351	SLIT3	17571	-0.03	-0.3649	Yes	LIM_MAMMARY_STEM_CELL_UP	negative correlation with Suspended_StemCell
75	SMAD1	18904	-0.045	-0.5022	Yes	IZADPANAH_STEM_CELL_ADIPOSE_VS_BONE_DN	negative correlation with Suspended_StemCell
218	SMAD1	18904	-0.045	-0.3477	Yes	JAATINEN_HEMATOPOIETIC_STEM_CELL_UP	negative correlation with Suspended_StemCell
212	SMPD1	17856	-0.033	-0.3496	Yes	IVANOVA_HEMATOPOIESIS_STEM_CELL_LONG_TERM	negative correlation with Suspended_StemCell
350	SMTN	17561	-0.03	-0.3666	Yes	LIM_MAMMARY_STEM_CELL_UP	negative correlation with Suspended_StemCell
220	SMYD3	18336	-0.038	-0.331	Yes	IVANOVA_HEMATOPOIESIS_STEM_CELL_LONG_TERM	negative correlation with Suspended_StemCell
210	SMYD3	18336	-0.038	-0.361	Yes	JAATINEN_HEMATOPOIETIC_STEM_CELL_UP	negative correlation with Suspended_StemCell
297	SNAP29	17815	-0.033	-0.3709	Yes	LIM_MAMMARY_STEM_CELL_DN	negative correlation with Suspended_StemCell
360	SNX10	20558	-0.09	-0.1652	Yes	LIM_MAMMARY_STEM_CELL_DN	negative correlation with Suspended_StemCell
336	SNX14	19744	-0.06	-0.2945	Yes	LIM_MAMMARY_STEM_CELL_DN	negative correlation with Suspended_StemCell
198	SORT1	19783	-0.061	-0.505	Yes	GSE25976 DOWN	negative correlation with Suspended_StemCell
229	SPOCK1	20858	-0.125	-0.1995	Yes	BOQUEST_STEM_CELL_UP	negative correlation with Suspended_StemCell
229	SPRY3	18922	-0.045	-0.3044	Yes	IVANOVA_HEMATOPOIESIS_STEM_CELL_LONG_TERM	negative correlation with Suspended_StemCell
343	SQRDL	19904	-0.064	-0.2606	Yes	LIM_MAMMARY_STEM_CELL_DN	negative correlation with Suspended_StemCell
99	SRPK3	18729	-0.043	-0.2452	Yes	GAL_LEUKEMIC_STEM_CELL_UP	negative correlation with Suspended_StemCell
248	STARD6	20226	-0.074	-0.2031	Yes	IVANOVA_HEMATOPOIESIS_STEM_CELL_LONG_TERM	negative correlation with Suspended_StemCell
339	STC2	19319	-0.051	-0.3478	Yes	BOQUEST_STEM_CELL_CULTURED_VS_FRESH_UP	negative correlation with Suspended_StemCell
198	STK3	17631	-0.031	-0.3778	Yes	JAATINEN_HEMATOPOIETIC_STEM_CELL_UP	negative correlation with Suspended_StemCell
150	STX12	19058	-0.047	-0.2261	Yes	BYSTRYKH_HEMATOPOIESIS_STEM_CELL_AND_BRAIN_QTL_TRANS	negative correlation with Suspended_StemCell
320	STXBP2	18993	-0.046	-0.34	Yes	LIM_MAMMARY_STEM_CELL_DN	negative correlation with Suspended_StemCell
159	SULF2	18429	-0.039	-0.3795	Yes	JAATINEN_HEMATOPOIETIC_STEM_CELL_DN	negative correlation with Suspended_StemCell
310	SULF2	18429	-0.039	-0.3553	Yes	LIM_MAMMARY_STEM_CELL_DN	negative correlation with Suspended_StemCell
322	SUSD4	19048	-0.047	-0.3337	Yes	LIM_MAMMARY_STEM_CELL_DN	negative correlation with Suspended_StemCell
236	SUSD5	21004	-0.161	-0.0804	Yes	BOQUEST_STEM_CELL_UP	negative correlation with Suspended_StemCell
89	SYTL2	20844	-0.124	-0.3073	Yes	IZADPANAH_STEM_CELL_ADIPOSE_VS_BONE_DN	negative correlation with Suspended_StemCell
288	SYTL4	17377	-0.029	-0.3762	Yes	LIM_MAMMARY_STEM_CELL_DN	negative correlation with Suspended_StemCell
394	TACC1	19658	-0.058	-0.3319	Yes	LIM_MAMMARY_STEM_CELL_UP	negative correlation with Suspended_StemCell
338	TAGLN	17245	-0.028	-0.3772	Yes	LIM_MAMMARY_STEM_CELL_UP	negative correlation with Suspended_StemCell
157	TAPBP	20005	-0.067	-0.1519	Yes	BYSTRYKH_HEMATOPOIESIS_STEM_CELL_AND_BRAIN_QTL_TRANS	negative correlation with Suspended_StemCell
243	TAPBP	20005	-0.067	-0.2443	Yes	IVANOVA_HEMATOPOIESIS_STEM_CELL_LONG_TERM	negative correlation with Suspended_StemCell
391	TBX2	19556	-0.056	-0.3393	Yes	LIM_MAMMARY_STEM_CELL_UP	negative correlation with Suspended_StemCell
204	TCEAL4	18082	-0.035	-0.3755	Yes	JAATINEN_HEMATOPOIETIC_STEM_CELL_UP	negative correlation with Suspended_StemCell
237	TCF7L1	19404	-0.053	-0.2697	Yes	IVANOVA_HEMATOPOIESIS_STEM_CELL_LONG_TERM	negative correlation with Suspended_StemCell
386	TCF7L1	19404	-0.053	-0.3516	Yes	LIM_MAMMARY_STEM_CELL_UP	negative correlation with Suspended_StemCell
138	TCIRG1	17449	-0.029	-0.2895	Yes	BYSTRYKH_HEMATOPOIESIS_STEM_CELL_AND_BRAIN_QTL_TRANS	negative correlation with Suspended_StemCell
291	TCIRG1	17449	-0.029	-0.3712	Yes	LIM_MAMMARY_STEM_CELL_DN	negative correlation with Suspended_StemCell
200	TEAD1	20434	-0.084	-0.1885	Yes	IVANOVA_HEMATOPOIESIS_STEM_CELL	negative correlation with Suspended_StemCell
305	TFCP2L1	18252	-0.037	-0.3649	Yes	LIM_MAMMARY_STEM_CELL_DN	negative correlation with Suspended_StemCell
332	TGFB1I1	17084	-0.027	-0.3813	Yes	LIM_MAMMARY_STEM_CELL_UP	negative correlation with Suspended_StemCell
348	TGFB2	19758	-0.06	-0.3291	Yes	BOQUEST_STEM_CELL_CULTURED_VS_FRESH_UP	negative correlation with Suspended_StemCell
211	TGFB2	19758	-0.06	-0.3393	Yes	BOQUEST_STEM_CELL_UP	negative correlation with Suspended_StemCell
196	TGFB2	19758	-0.06	-0.5145	Yes	GSE25976 DOWN	negative correlation with Suspended_StemCell
74	TGFBR2	19616	-0.057	-0.3361	Yes	Combined small stem genesets	negative correlation with Suspended_StemCell
187	TGFBR2	19616	-0.057	-0.2036	Yes	Combined small stem genesets	negative correlation with Suspended_StemCell
334	TGFBR3	19137	-0.048	-0.3592	Yes	BOQUEST_STEM_CELL_CULTURED_VS_FRESH_UP	negative correlation with Suspended_StemCell
171	TGFBR3	19137	-0.048	-0.3383	Yes	JAATINEN_HEMATOPOIETIC_STEM_CELL_DN	negative correlation with Suspended_StemCell
384	TGFBR3	19137	-0.048	-0.346	Yes	LIM_MAMMARY_STEM_CELL_UP	negative correlation with Suspended_StemCell
187	THBS2	17726	-0.032	-0.3801	Yes	BOQUEST_STEM_CELL_UP	negative correlation with Suspended_StemCell
209	THSD7B	20218	-0.073	-0.4602	Yes	GSE25976 DOWN	negative correlation with Suspended_StemCell
166	TIE1	18161	-0.036	-0.2913	Yes	GSE25976 up	negative correlation with Suspended_StemCell
217	TIE1	18161	-0.036	-0.3388	Yes	IVANOVA_HEMATOPOIESIS_STEM_CELL_LONG_TERM	negative correlation with Suspended_StemCell
363	TIE1	18161	-0.036	-0.3644	Yes	LIM_MAMMARY_STEM_CELL_UP	negative correlation with Suspended_StemCell
418	TIMP3	20834	-0.122	-0.2401	Yes	LIM_MAMMARY_STEM_CELL_UP	negative correlation with Suspended_StemCell
348	TINAGL1	17548	-0.03	-0.3704	Yes	LIM_MAMMARY_STEM_CELL_UP	negative correlation with Suspended_StemCell
342	TK2	19890	-0.064	-0.2661	Yes	LIM_MAMMARY_STEM_CELL_DN	negative correlation with Suspended_StemCell
188	TLN1	19142	-0.048	-0.2674	Yes	IVANOVA_HEMATOPOIESIS_STEM_CELL	negative correlation with Suspended_StemCell
292	TLR3	17483	-0.03	-0.3699	Yes	LIM_MAMMARY_STEM_CELL_DN	negative correlation with Suspended_StemCell
347	TLR5	20144	-0.071	-0.2461	Yes	LIM_MAMMARY_STEM_CELL_DN	negative correlation with Suspended_StemCell
90	TMEM140	17702	-0.032	-0.3295	Yes	GAL_LEUKEMIC_STEM_CELL_UP	negative correlation with Suspended_StemCell
198	TMEM144	16822	-0.025	-0.3576	Yes	IVANOVA_HEMATOPOIESIS_STEM_CELL_LONG_TERM	negative correlation with Suspended_StemCell
198	TMEM154	20991	-0.155	-0.0941	Yes	GSE25976 up	negative correlation with Suspended_StemCell
191	TMEM156	20653	-0.098	-0.2007	Yes	GSE25976 up	negative correlation with Suspended_StemCell
186	TMEM2	19338	-0.052	-0.5446	Yes	GSE25976 DOWN	negative correlation with Suspended_StemCell
200	TMEM44	17750	-0.032	-0.3757	Yes	JAATINEN_HEMATOPOIETIC_STEM_CELL_UP	negative correlation with Suspended_StemCell
216	TMEM45A	20050	-0.068	-0.3107	Yes	BOQUEST_STEM_CELL_UP	negative correlation with Suspended_StemCell
203	TMEM45A	20050	-0.068	-0.4893	Yes	GSE25976 DOWN	negative correlation with Suspended_StemCell
71	TMEM45A	20050	-0.068	-0.3666	Yes	HOEBEKE_LYMPHOID_STEM_CELL_DN	negative correlation with Suspended_StemCell
321	TMEM54	19011	-0.046	-0.3364	Yes	LIM_MAMMARY_STEM_CELL_DN	negative correlation with Suspended_StemCell
77	TMEM56	20256	-0.075	-0.2896	Yes	Combined small stem genesets	negative correlation with Suspended_StemCell
193	TMEM56	20256	-0.075	-0.1642	Yes	Combined small stem genesets	negative correlation with Suspended_StemCell
210	TMEM56	20256	-0.075	-0.4554	Yes	GSE25976 DOWN	negative correlation with Suspended_StemCell
351	TMEM56	20256	-0.075	-0.2232	Yes	LIM_MAMMARY_STEM_CELL_DN	negative correlation with Suspended_StemCell
104	TMPRSS11D	19528	-0.055	-0.1887	Yes	GAL_LEUKEMIC_STEM_CELL_UP	negative correlation with Suspended_StemCell
387	TNFRSF11B	21104	-0.288	-0.0546	Yes	BOQUEST_STEM_CELL_CULTURED_VS_FRESH_UP	negative correlation with Suspended_StemCell
201	TNFRSF21	17781	-0.032	-0.3733	Yes	JAATINEN_HEMATOPOIETIC_STEM_CELL_UP	negative correlation with Suspended_StemCell
388	TNFSF10	21107	-0.294	-0.0314	Yes	BOQUEST_STEM_CELL_CULTURED_VS_FRESH_UP	negative correlation with Suspended_StemCell
79	TNFSF10	21107	-0.294	0.0004	Yes	HOEBEKE_LYMPHOID_STEM_CELL_DN	negative correlation with Suspended_StemCell
87	TNIK	17354	-0.029	-0.3495	Yes	GAL_LEUKEMIC_STEM_CELL_UP	negative correlation with Suspended_StemCell
86	TNNC1	20630	-0.096	-0.3858	Yes	IZADPANAH_STEM_CELL_ADIPOSE_VS_BONE_DN	negative correlation with Suspended_StemCell
244	TNS3	20246	-0.075	-0.2263	Yes	JAATINEN_HEMATOPOIETIC_STEM_CELL_UP	negative correlation with Suspended_StemCell
355	TOP2A	20063	-0.068	-0.3077	Yes	BOQUEST_STEM_CELL_CULTURED_VS_FRESH_UP	negative correlation with Suspended_StemCell
376	TOX	18916	-0.045	-0.3623	Yes	LIM_MAMMARY_STEM_CELL_UP	negative correlation with Suspended_StemCell
338	TPCN1	19746	-0.06	-0.283	Yes	LIM_MAMMARY_STEM_CELL_DN	negative correlation with Suspended_StemCell
340	TPD52L1	19345	-0.052	-0.3449	Yes	BOQUEST_STEM_CELL_CULTURED_VS_FRESH_UP	negative correlation with Suspended_StemCell
78	TPD52L1	19345	-0.052	-0.4846	Yes	IZADPANAH_STEM_CELL_ADIPOSE_VS_BONE_DN	negative correlation with Suspended_StemCell
355	TRAPPC6A	20391	-0.081	-0.1998	Yes	LIM_MAMMARY_STEM_CELL_DN	negative correlation with Suspended_StemCell
190	TRBC1	20703	-0.103	-0.2181	Yes	JAATINEN_HEMATOPOIETIC_STEM_CELL_DN	negative correlation with Suspended_StemCell
86	TRIM23	17317	-0.028	-0.3589	Yes	GAL_LEUKEMIC_STEM_CELL_UP	negative correlation with Suspended_StemCell
221	TRIM73	19093	-0.048	-0.34	Yes	JAATINEN_HEMATOPOIETIC_STEM_CELL_UP	negative correlation with Suspended_StemCell
196	TRIM8	20861	-0.126	-0.1296	Yes	GSE25976 up	negative correlation with Suspended_StemCell
172	TRIM9	17519	-0.03	-0.3042	Yes	IVANOVA_HEMATOPOIESIS_STEM_CELL	negative correlation with Suspended_StemCell
346	TRIM9	17519	-0.03	-0.3734	Yes	LIM_MAMMARY_STEM_CELL_UP	negative correlation with Suspended_StemCell
212	TRIML2	20403	-0.082	-0.4482	Yes	GSE25976 DOWN	negative correlation with Suspended_StemCell
398	TRPC1	19949	-0.065	-0.3277	Yes	LIM_MAMMARY_STEM_CELL_UP	negative correlation with Suspended_StemCell
205	TSPAN13	20610	-0.094	-0.116	Yes	IVANOVA_HEMATOPOIESIS_STEM_CELL	negative correlation with Suspended_StemCell
200	TSPAN2	19863	-0.063	-0.4978	Yes	GSE25976 DOWN	negative correlation with Suspended_StemCell
125	TSPAN33	15632	-0.018	-0.2907	Yes	BYSTRYKH_HEMATOPOIESIS_STEM_CELL_AND_BRAIN_QTL_TRANS	negative correlation with Suspended_StemCell
187	TSPAN6	19086	-0.048	-0.2734	Yes	IVANOVA_HEMATOPOIESIS_STEM_CELL	negative correlation with Suspended_StemCell
384	TSPAN8	21070	-0.201	-0.1117	Yes	BOQUEST_STEM_CELL_CULTURED_VS_FRESH_UP	negative correlation with Suspended_StemCell
238	TSPAN8	21070	-0.201	-0.0352	Yes	BOQUEST_STEM_CELL_UP	negative correlation with Suspended_StemCell
101	TSPAN9	18959	-0.045	-0.2211	Yes	GAL_LEUKEMIC_STEM_CELL_UP	negative correlation with Suspended_StemCell
168	TSPYL4	17062	-0.026	-0.3027	Yes	IVANOVA_HEMATOPOIESIS_STEM_CELL	negative correlation with Suspended_StemCell
177	TTC28	18240	-0.037	-0.3085	Yes	IVANOVA_HEMATOPOIESIS_STEM_CELL	negative correlation with Suspended_StemCell
78	TUBA1A	20654	-0.098	-0.2742	Yes	Combined small stem genesets	negative correlation with Suspended_StemCell
197	TUBA1A	20654	-0.098	-0.1222	Yes	Combined small stem genesets	negative correlation with Suspended_StemCell
164	TUBB1	18726	-0.043	-0.3645	Yes	JAATINEN_HEMATOPOIETIC_STEM_CELL_DN	negative correlation with Suspended_StemCell
65	TUBB6	17769	-0.032	-0.3269	Yes	BHATTACHARYA_EMBRYONIC_STEM_CELL	negative correlation with Suspended_StemCell
355	TUBB6	17769	-0.032	-0.3652	Yes	LIM_MAMMARY_STEM_CELL_UP	negative correlation with Suspended_StemCell
376	TXNIP	20798	-0.116	-0.1987	Yes	BOQUEST_STEM_CELL_CULTURED_VS_FRESH_UP	negative correlation with Suspended_StemCell
81	TXNIP	20798	-0.116	-0.1684	Yes	Combined small stem genesets	negative correlation with Suspended_StemCell
199	TXNIP	20798	-0.116	-0.0913	Yes	Combined small stem genesets	negative correlation with Suspended_StemCell
76	TXNIP	20798	-0.116	-0.2191	Yes	HOEBEKE_LYMPHOID_STEM_CELL_DN	negative correlation with Suspended_StemCell
259	TXNIP	20798	-0.116	-0.0809	Yes	IVANOVA_HEMATOPOIESIS_STEM_CELL_LONG_TERM	negative correlation with Suspended_StemCell
88	TXNIP	20798	-0.116	-0.3375	Yes	IZADPANAH_STEM_CELL_ADIPOSE_VS_BONE_DN	negative correlation with Suspended_StemCell
192	TXNIP	20798	-0.116	-0.1913	Yes	JAATINEN_HEMATOPOIETIC_STEM_CELL_DN	negative correlation with Suspended_StemCell
205	UCA1	20069	-0.069	-0.4781	Yes	GSE25976 DOWN	negative correlation with Suspended_StemCell
161	ULK2	16531	-0.023	-0.3089	Yes	IVANOVA_HEMATOPOIESIS_STEM_CELL	negative correlation with Suspended_StemCell
251	UMODL1	20625	-0.095	-0.1726	Yes	JAATINEN_HEMATOPOIETIC_STEM_CELL_UP	negative correlation with Suspended_StemCell
148	UPK3B	18765	-0.043	-0.24	Yes	BYSTRYKH_HEMATOPOIESIS_STEM_CELL_AND_BRAIN_QTL_TRANS	negative correlation with Suspended_StemCell
200	UST	18834	-0.044	-0.3681	Yes	BOQUEST_STEM_CELL_UP	negative correlation with Suspended_StemCell
250	UTRN	20356	-0.079	-0.1868	Yes	IVANOVA_HEMATOPOIESIS_STEM_CELL_LONG_TERM	negative correlation with Suspended_StemCell
142	VAMP1	17875	-0.033	-0.2712	Yes	BYSTRYKH_HEMATOPOIESIS_STEM_CELL_AND_BRAIN_QTL_TRANS	negative correlation with Suspended_StemCell
168	VEGFC	18257	-0.037	-0.2851	Yes	GSE25976 up	negative correlation with Suspended_StemCell
246	VGLL3	21106	-0.291	-0.0619	Yes	GSE25976 DOWN	negative correlation with Suspended_StemCell
439	VGLL3	21106	-0.291	0.0004	Yes	LIM_MAMMARY_STEM_CELL_UP	negative correlation with Suspended_StemCell
281	VILL	17097	-0.027	-0.3816	Yes	LIM_MAMMARY_STEM_CELL_DN	negative correlation with Suspended_StemCell
375	VIM	18889	-0.045	-0.3642	Yes	LIM_MAMMARY_STEM_CELL_UP	negative correlation with Suspended_StemCell
171	VLDLR	17427	-0.029	-0.3051	Yes	IVANOVA_HEMATOPOIESIS_STEM_CELL	negative correlation with Suspended_StemCell
188	VSTM1	19456	-0.054	-0.5409	Yes	GSE25976 DOWN	negative correlation with Suspended_StemCell
198	WNT11	20722	-0.105	-0.1075	Yes	Combined small stem genesets	negative correlation with Suspended_StemCell
161	XK	18485	-0.04	-0.3709	Yes	JAATINEN_HEMATOPOIETIC_STEM_CELL_DN	negative correlation with Suspended_StemCell
203	XRCC1	17023	-0.026	-0.3488	Yes	IVANOVA_HEMATOPOIESIS_STEM_CELL_LONG_TERM	negative correlation with Suspended_StemCell
373	ZBTB16	20671	-0.1	-0.2186	Yes	BOQUEST_STEM_CELL_CULTURED_VS_FRESH_UP	negative correlation with Suspended_StemCell
180	ZBTB20	18457	-0.039	-0.2982	Yes	IVANOVA_HEMATOPOIESIS_STEM_CELL	negative correlation with Suspended_StemCell
222	ZBTB20	18457	-0.039	-0.3255	Yes	IVANOVA_HEMATOPOIESIS_STEM_CELL_LONG_TERM	negative correlation with Suspended_StemCell
169	ZBTB37	17129	-0.027	-0.3011	Yes	IVANOVA_HEMATOPOIESIS_STEM_CELL	negative correlation with Suspended_StemCell
176	ZC3H12C	18185	-0.036	-0.3124	Yes	IVANOVA_HEMATOPOIESIS_STEM_CELL	negative correlation with Suspended_StemCell
255	ZDHHC17	20632	-0.096	-0.1339	Yes	IVANOVA_HEMATOPOIESIS_STEM_CELL_LONG_TERM	negative correlation with Suspended_StemCell
339	ZFP3	19756	-0.06	-0.2777	Yes	LIM_MAMMARY_STEM_CELL_DN	negative correlation with Suspended_StemCell
215	ZKSCAN1	18098	-0.035	-0.3462	Yes	IVANOVA_HEMATOPOIESIS_STEM_CELL_LONG_TERM	negative correlation with Suspended_StemCell
248	ZMAT1	20487	-0.086	-0.199	Yes	JAATINEN_HEMATOPOIETIC_STEM_CELL_UP	negative correlation with Suspended_StemCell
261	ZNF165	21017	-0.167	-0.0502	Yes	JAATINEN_HEMATOPOIETIC_STEM_CELL_UP	negative correlation with Suspended_StemCell
66	ZNF257	18173	-0.036	-0.3248	Yes	BHATTACHARYA_EMBRYONIC_STEM_CELL	negative correlation with Suspended_StemCell
173	ZNF300	18882	-0.045	-0.2854	Yes	GSE25976 up	negative correlation with Suspended_StemCell
304	ZNF334	18219	-0.037	-0.3669	Yes	LIM_MAMMARY_STEM_CELL_DN	negative correlation with Suspended_StemCell
221	ZNF354A	18412	-0.039	-0.329	Yes	IVANOVA_HEMATOPOIESIS_STEM_CELL_LONG_TERM	negative correlation with Suspended_StemCell
324	ZSWIM4	19215	-0.05	-0.3323	Yes	LIM_MAMMARY_STEM_CELL_DN	negative correlation with Suspended_StemCell
175	ZXDB	18065	-0.035	-0.3132	Yes	IVANOVA_HEMATOPOIESIS_STEM_CELL	negative correlation with Suspended_StemCell
Table: GSEA details [plain text format]
GSEA was run on the microrray data from differentiated versus bCSC MDA-231cells. Genes that shows enrichment (Core enrichment column) with either positive or negative correlations were gathered in the same Excel and sorted to generate a list of gene most associated with stemness.

## Sheet: sorted 3 occurences gene list
Rank	PROBE	RANK IN GENE LIST	RANK METRIC SCORE	RUNNING ES	CORE ENRICHMENT	dataset	correlation
158	BPHL	20169	-0.072	-0.138	Yes	BYSTRYKH_HEMATOPOIESIS_STEM_CELL_AND_BRAIN_QTL_TRANS	negative correlation with Suspended_StemCell
106	BPHL	20169	-0.072	-0.1665	Yes	GAL_LEUKEMIC_STEM_CELL_UP	negative correlation with Suspended_StemCell
196	BPHL	20169	-0.072	-0.2315	Yes	IVANOVA_HEMATOPOIESIS_STEM_CELL	negative correlation with Suspended_StemCell
184	CD14	19279	-0.051	-0.2157	Yes	Combined small stem genesets	negative correlation with Suspended_StemCell
173	CD14	19279	-0.051	-0.3309	Yes	JAATINEN_HEMATOPOIETIC_STEM_CELL_DN	negative correlation with Suspended_StemCell
326	CD14	19279	-0.051	-0.3257	Yes	LIM_MAMMARY_STEM_CELL_DN	negative correlation with Suspended_StemCell
203	CDH11	19054	-0.047	-0.3612	Yes	BOQUEST_STEM_CELL_UP	negative correlation with Suspended_StemCell
176	CDH11	19054	-0.047	-0.2732	Yes	GSE25976 up	negative correlation with Suspended_StemCell
76	CDH11	19054	-0.047	-0.497	Yes	IZADPANAH_STEM_CELL_ADIPOSE_VS_BONE_DN	negative correlation with Suspended_StemCell
371	COL18A1	20608	-0.093	-0.2315	Yes	BOQUEST_STEM_CELL_CULTURED_VS_FRESH_UP	negative correlation with Suspended_StemCell
204	COL18A1	20608	-0.093	-0.1326	Yes	IVANOVA_HEMATOPOIESIS_STEM_CELL	negative correlation with Suspended_StemCell
253	COL18A1	20608	-0.093	-0.1601	Yes	IVANOVA_HEMATOPOIESIS_STEM_CELL_LONG_TERM	negative correlation with Suspended_StemCell
410	COL18A1	20608	-0.093	-0.2892	Yes	LIM_MAMMARY_STEM_CELL_UP	negative correlation with Suspended_StemCell
181	CRISPLD1	19778	-0.061	-0.2679	Yes	GSE25976 up	negative correlation with Suspended_StemCell
235	CRISPLD1	19778	-0.061	-0.2797	Yes	JAATINEN_HEMATOPOIETIC_STEM_CELL_UP	negative correlation with Suspended_StemCell
395	CRISPLD1	19778	-0.061	-0.3333	Yes	LIM_MAMMARY_STEM_CELL_UP	negative correlation with Suspended_StemCell
353	GPC3	19963	-0.066	-0.3137	Yes	BOQUEST_STEM_CELL_CULTURED_VS_FRESH_UP	negative correlation with Suspended_StemCell
213	GPC3	19963	-0.066	-0.3324	Yes	BOQUEST_STEM_CELL_UP	negative correlation with Suspended_StemCell
399	GPC3	19963	-0.066	-0.3237	Yes	LIM_MAMMARY_STEM_CELL_UP	negative correlation with Suspended_StemCell
79	IL6	20656	-0.099	-0.2398	Yes	Combined small stem genesets	negative correlation with Suspended_StemCell
220	IL6	20656	-0.099	-0.3961	Yes	GSE25976 DOWN	negative correlation with Suspended_StemCell
411	IL6	20656	-0.099	-0.2845	Yes	LIM_MAMMARY_STEM_CELL_UP	negative correlation with Suspended_StemCell
102	ISG20	19146	-0.048	-0.2112	Yes	GAL_LEUKEMIC_STEM_CELL_UP	negative correlation with Suspended_StemCell
172	ISG20	19146	-0.048	-0.3318	Yes	JAATINEN_HEMATOPOIETIC_STEM_CELL_DN	negative correlation with Suspended_StemCell
323	ISG20	19146	-0.048	-0.3338	Yes	LIM_MAMMARY_STEM_CELL_DN	negative correlation with Suspended_StemCell
84	KRT14	21061	-0.194	0.0026	Yes	Combined small stem genesets	negative correlation with Suspended_StemCell
203	KRT14	21061	-0.194	0.0026	Yes	Combined small stem genesets	negative correlation with Suspended_StemCell
434	KRT14	21061	-0.194	-0.0844	Yes	LIM_MAMMARY_STEM_CELL_UP	negative correlation with Suspended_StemCell
378	LOX	20894	-0.132	-0.1832	Yes	BOQUEST_STEM_CELL_CULTURED_VS_FRESH_UP	negative correlation with Suspended_StemCell
233	LOX	20894	-0.132	-0.1351	Yes	BOQUEST_STEM_CELL_UP	negative correlation with Suspended_StemCell
91	LOX	20894	-0.132	-0.2414	Yes	IZADPANAH_STEM_CELL_ADIPOSE_VS_BONE_DN	negative correlation with Suspended_StemCell
208	MEST	19584	-0.057	-0.3535	Yes	BOQUEST_STEM_CELL_UP	negative correlation with Suspended_StemCell
80	MEST	19584	-0.057	-0.4665	Yes	IZADPANAH_STEM_CELL_ADIPOSE_VS_BONE_DN	negative correlation with Suspended_StemCell
228	MEST	19584	-0.057	-0.3197	Yes	JAATINEN_HEMATOPOIETIC_STEM_CELL_UP	negative correlation with Suspended_StemCell
393	MEST	19584	-0.057	-0.3325	Yes	LIM_MAMMARY_STEM_CELL_UP	negative correlation with Suspended_StemCell
192	MYO5C	20680	-0.101	-0.1874	Yes	GSE25976 up	negative correlation with Suspended_StemCell
257	MYO5C	20680	-0.101	-0.1076	Yes	IVANOVA_HEMATOPOIESIS_STEM_CELL_LONG_TERM	negative correlation with Suspended_StemCell
255	MYO5C	20680	-0.101	-0.1281	Yes	JAATINEN_HEMATOPOIETIC_STEM_CELL_UP	negative correlation with Suspended_StemCell
365	MYO5C	20680	-0.101	-0.1254	Yes	LIM_MAMMARY_STEM_CELL_DN	negative correlation with Suspended_StemCell
386	NRIP1	21093	-0.246	-0.077	Yes	BOQUEST_STEM_CELL_CULTURED_VS_FRESH_UP	negative correlation with Suspended_StemCell
92	NRIP1	21093	-0.246	-0.1863	Yes	IZADPANAH_STEM_CELL_ADIPOSE_VS_BONE_DN	negative correlation with Suspended_StemCell
263	NRIP1	21093	-0.246	0.0011	Yes	JAATINEN_HEMATOPOIETIC_STEM_CELL_UP	negative correlation with Suspended_StemCell
329	NRP1	16985	-0.026	-0.3822	Yes	LIM_MAMMARY_STEM_CELL_UP	negative correlation with Suspended_StemCell
66	PLS3	18796	-0.043	-0.4141	Yes	HOEBEKE_LYMPHOID_STEM_CELL_DN	negative correlation with Suspended_StemCell
216	PLS3	18796	-0.043	-0.3533	Yes	JAATINEN_HEMATOPOIETIC_STEM_CELL_UP	negative correlation with Suspended_StemCell
372	PLS3	18796	-0.043	-0.3693	Yes	LIM_MAMMARY_STEM_CELL_UP	negative correlation with Suspended_StemCell
338	PMAIP1	19266	-0.05	-0.3494	Yes	BOQUEST_STEM_CELL_CULTURED_VS_FRESH_UP	negative correlation with Suspended_StemCell
178	PMAIP1	19266	-0.05	-0.2688	Yes	GSE25976 up	negative correlation with Suspended_StemCell
68	PMAIP1	19266	-0.05	-0.3982	Yes	HOEBEKE_LYMPHOID_STEM_CELL_DN	negative correlation with Suspended_StemCell
309	SLC37A1	18324	-0.038	-0.3539	Yes	LIM_MAMMARY_STEM_CELL_DN	negative correlation with Suspended_StemCell
335	SLC38A1	19211	-0.05	-0.3588	Yes	BOQUEST_STEM_CELL_CULTURED_VS_FRESH_UP	negative correlation with Suspended_StemCell
180	SLC38A1	19211	-0.05	-0.2471	Yes	Combined small stem genesets	negative correlation with Suspended_StemCell
230	SLIT2	20873	-0.128	-0.184	Yes	BOQUEST_STEM_CELL_UP	negative correlation with Suspended_StemCell
110	SLIT2	20873	-0.128	-0.0441	Yes	GAL_LEUKEMIC_STEM_CELL_UP	negative correlation with Suspended_StemCell
208	SLIT2	20873	-0.128	-0.0668	Yes	IVANOVA_HEMATOPOIESIS_STEM_CELL	negative correlation with Suspended_StemCell
420	SLIT2	20873	-0.128	-0.224	Yes	LIM_MAMMARY_STEM_CELL_UP	negative correlation with Suspended_StemCell
75	SMAD1	18904	-0.045	-0.5022	Yes	IZADPANAH_STEM_CELL_ADIPOSE_VS_BONE_DN	negative correlation with Suspended_StemCell
218	SMAD1	18904	-0.045	-0.3477	Yes	JAATINEN_HEMATOPOIETIC_STEM_CELL_UP	negative correlation with Suspended_StemCell
212	SMPD1	17856	-0.033	-0.3496	Yes	IVANOVA_HEMATOPOIESIS_STEM_CELL_LONG_TERM	negative correlation with Suspended_StemCell
348	TGFB2	19758	-0.06	-0.3291	Yes	BOQUEST_STEM_CELL_CULTURED_VS_FRESH_UP	negative correlation with Suspended_StemCell
211	TGFB2	19758	-0.06	-0.3393	Yes	BOQUEST_STEM_CELL_UP	negative correlation with Suspended_StemCell
196	TGFB2	19758	-0.06	-0.5145	Yes	GSE25976 DOWN	negative correlation with Suspended_StemCell
74	TGFBR2	19616	-0.057	-0.3361	Yes	Combined small stem genesets	negative correlation with Suspended_StemCell
187	TGFBR2	19616	-0.057	-0.2036	Yes	Combined small stem genesets	negative correlation with Suspended_StemCell
334	TGFBR3	19137	-0.048	-0.3592	Yes	BOQUEST_STEM_CELL_CULTURED_VS_FRESH_UP	negative correlation with Suspended_StemCell
171	TGFBR3	19137	-0.048	-0.3383	Yes	JAATINEN_HEMATOPOIETIC_STEM_CELL_DN	negative correlation with Suspended_StemCell
384	TGFBR3	19137	-0.048	-0.346	Yes	LIM_MAMMARY_STEM_CELL_UP	negative correlation with Suspended_StemCell
166	TIE1	18161	-0.036	-0.2913	Yes	GSE25976 up	negative correlation with Suspended_StemCell
217	TIE1	18161	-0.036	-0.3388	Yes	IVANOVA_HEMATOPOIESIS_STEM_CELL_LONG_TERM	negative correlation with Suspended_StemCell
363	TIE1	18161	-0.036	-0.3644	Yes	LIM_MAMMARY_STEM_CELL_UP	negative correlation with Suspended_StemCell
216	TMEM45A	20050	-0.068	-0.3107	Yes	BOQUEST_STEM_CELL_UP	negative correlation with Suspended_StemCell
203	TMEM45A	20050	-0.068	-0.4893	Yes	GSE25976 DOWN	negative correlation with Suspended_StemCell
71	TMEM45A	20050	-0.068	-0.3666	Yes	HOEBEKE_LYMPHOID_STEM_CELL_DN	negative correlation with Suspended_StemCell
77	TMEM56	20256	-0.075	-0.2896	Yes	Combined small stem genesets	negative correlation with Suspended_StemCell
193	TMEM56	20256	-0.075	-0.1642	Yes	Combined small stem genesets	negative correlation with Suspended_StemCell
210	TMEM56	20256	-0.075	-0.4554	Yes	GSE25976 DOWN	negative correlation with Suspended_StemCell
351	TMEM56	20256	-0.075	-0.2232	Yes	LIM_MAMMARY_STEM_CELL_DN	negative correlation with Suspended_StemCell
376	TXNIP	20798	-0.116	-0.1987	Yes	BOQUEST_STEM_CELL_CULTURED_VS_FRESH_UP	negative correlation with Suspended_StemCell
81	TXNIP	20798	-0.116	-0.1684	Yes	Combined small stem genesets	negative correlation with Suspended_StemCell
199	TXNIP	20798	-0.116	-0.0913	Yes	Combined small stem genesets	negative correlation with Suspended_StemCell
76	TXNIP	20798	-0.116	-0.2191	Yes	HOEBEKE_LYMPHOID_STEM_CELL_DN	negative correlation with Suspended_StemCell
259	TXNIP	20798	-0.116	-0.0809	Yes	IVANOVA_HEMATOPOIESIS_STEM_CELL_LONG_TERM	negative correlation with Suspended_StemCell
88	TXNIP	20798	-0.116	-0.3375	Yes	IZADPANAH_STEM_CELL_ADIPOSE_VS_BONE_DN	negative correlation with Suspended_StemCell
192	TXNIP	20798	-0.116	-0.1913	Yes	JAATINEN_HEMATOPOIETIC_STEM_CELL_DN	negative correlation with Suspended_StemCell
