# Supplementary material for: A function-blocking CD47 antibody suppresses stem cell and EGF signaling in triple-negative breast cancer
Source: Oncotarget. 2016 Jan 31;7(9):10133–52. doi: 10.18632/oncotarget.7100 (PMC4891109; doi:10.18632/oncotarget.7100)
Supplement: Supplementary file 6 [file oncotarget-07-10133-s006.xlsx]

## Sheet: B6H12_Ab vs Ctrl_Ab 15folds 005
Column #	Column ID	Entrez Gene	Gene Symbol	Gene Title	RefSeq Transcript ID	p-value(Attribute)	p-value(B6H12_Ab vs. Ctrl_Ab)	Ratio(B6H12_Ab vs. Ctrl_Ab)	Fold-Change(B6H12_Ab vs. Ctrl_Ab)	Fold-Change(B6H12_Ab vs. Ctrl_Ab) (Description)	Estimate(B6H12_Ab vs. Ctrl_Ab)	F(B6H12_Ab vs. Ctrl_Ab)	T(B6H12_Ab vs. Ctrl_Ab)	F(Attribute)	SS(Attribute)	SS(Error)	F(Error)	SK07_B6H12 Ab_01_(HG-U133_Plus_2).CEL (Intensity)	SK08_B6H12 Ab_02_(HG-U133_Plus_2).CEL (Intensity)	SK09_B6H12 Ab_03_(HG-U133_Plus_2).CEL (Intensity)	SK10_Cont Ab_01_(HG-U133_Plus_2).CEL (Intensity)	SK11_Cont Ab_02_(HG-U133_Plus_2).CEL (Intensity)	SK12_Cont Ab_03_(HG-U133_Plus_2).CEL (Intensity)
7865	1565483_at	1956	EGFR	epidermal growth factor receptor	NM_005228 /// NM_201282 /// NM_201283 /// NM_201284	0.00758284	0.00758284	0.524713	-1.9058	B6H12_Ab down vs Ctrl_Ab	-0.9304	24.8272	-4.98269	24.8272	1.29847	0.209201	1	8.20431	8.53905	8.56905	9.65606	9.18754	9.26001
7866	1565484_x_at	1956	EGFR	epidermal growth factor receptor	NM_005228 /// NM_201282 /// NM_201283 /// NM_201284	0.00929699	0.00929699	0.589352	-1.69678	B6H12_Ab down vs Ctrl_Ab	-0.7628	22.1056	-4.70165	22.1056	0.872795	0.157932	1	7.28905	7.79261	7.68986	8.45763	8.30362	8.29867
50111	240854_x_at	---	---	---	---	0.00716955	0.00716955	0.642688	-1.55596	B6H12_Ab down vs Ctrl_Ab	-0.637809	25.6257	-5.06219	25.6257	0.6102	0.095248	1	10.1335	10.4878	10.1544	10.9386	10.793	10.9575
43862	234605_at	8555	CDC14B	CDC14 cell division cycle 14 homolog B (S. cerevisiae)	NM_001077181 /// NM_003671 /// NM_033331 /// NM_033332	0.00145854	0.00145854	1.50173	1.50173	B6H12_Ab up vs Ctrl_Ab	0.586626	60.8181	7.7986	60.8181	0.516195	0.0339501	1	7.20561	7.08858	7.29982	6.65074	6.52377	6.65961
49205	239948_at	9972	NUP153	nucleoporin 153kDa	NM_005124	0.00537521	0.00537521	1.50258	1.50258	B6H12_Ab up vs Ctrl_Ab	0.587441	30.1028	5.48661	30.1028	0.517631	0.0687817	1	7.49075	7.40026	7.33597	6.98449	6.64826	6.8319
13503	204048_s_at	9749	PHACTR2	phosphatase and actin regulator 2	NM_001100164 /// NM_001100165 /// NM_001100166 /// NM_014721	0.0141831	0.0141831	1.50419	1.50419	B6H12_Ab up vs Ctrl_Ab	0.588984	17.2781	4.1567	17.2781	0.520352	0.120465	1	9.25072	9.03919	9.25683	8.75623	8.35381	8.66975
53002	243745_at	---	---	---	---	0.00180785	0.00180785	1.50472	1.50472	B6H12_Ab up vs Ctrl_Ab	0.589499	54.291	7.36824	54.291	0.521263	0.0384051	1	6.38269	6.34368	6.41467	5.93878	5.67781	5.75596
52905	243648_at	100381270	ZBED6	zinc finger, BED-type containing 6	NM_001174108	0.0219142	0.0219142	1.50648	1.50648	B6H12_Ab up vs Ctrl_Ab	0.591182	13.2685	3.6426	13.2685	0.524244	0.158041	1	7.02005	6.97688	6.68285	6.31272	6.084	6.50951
31907	222620_s_at	64215	DNAJC1	DnaJ (Hsp40) homolog, subfamily C, member 1	NM_022365	0.000177968	0.000177968	1.50759	1.50759	B6H12_Ab up vs Ctrl_Ab	0.59224	180.285	13.427	180.285	0.526122	0.0116731	1	10.1491	10.0585	10.0501	9.43241	9.52748	9.52115
33266	223984_s_at	9818	NUPL1	nucleoporin like 1	NM_001008564 /// NM_001008565 /// NM_014089	0.0426645	0.0426645	1.50852	1.50852	B6H12_Ab up vs Ctrl_Ab	0.593129	8.60544	2.9335	8.60544	0.527704	0.245289	1	8.19703	7.85041	7.81153	7.15019	7.67595	7.25344
4385	1558733_at	253461	ZBTB38	zinc finger and BTB domain containing 38	NM_001080412 /// NM_152535	0.037835	0.037835	1.50948	1.50948	B6H12_Ab up vs Ctrl_Ab	0.594055	9.33432	3.05521	9.33432	0.529353	0.226842	1	7.00832	6.35996	6.5752	6.00981	6.0217	6.12981
10370	200914_x_at	3895	KTN1	kinectin 1 (kinesin receptor)	NM_001079521 /// NM_001079522 /// NM_004986 /// NM_182926	0.00536708	0.00536708	1.50981	1.50981	B6H12_Ab up vs Ctrl_Ab	0.594366	30.1281	5.48891	30.1281	0.529907	0.0703539	1	11.0682	10.9728	10.8417	10.5264	10.2312	10.342
48863	239606_at	---	---	---	---	0.00109509	0.00109509	1.51	1.51	B6H12_Ab up vs Ctrl_Ab	0.594552	70.6986	8.40824	70.6986	0.530239	0.03	1	7.88924	7.7561	7.77565	7.12149	7.19769	7.31815
49561	240304_s_at	79838	TMC5	transmembrane channel-like 5	NM_001105248 /// NM_001105249 /// NM_001261841 /// NM_024780	0.0212464	0.0212464	1.51049	1.51049	B6H12_Ab up vs Ctrl_Ab	0.595013	13.5256	3.67772	13.5256	0.53106	0.157053	1	6.03878	5.7346	5.49831	5.18309	5.08258	5.22098
38782	229520_s_at	55668	C14orf118	chromosome 14 open reading frame 118	NM_017926 /// NM_017972	6.62047e-05	6.62047e-05	1.51135	1.51135	B6H12_Ab up vs Ctrl_Ab	0.59584	297.714	17.2544	297.714	0.532538	0.00715502	1	7.17985	7.17107	7.09146	6.59161	6.52909	6.53416
30846	221555_x_at	8555	CDC14B	CDC14 cell division cycle 14 homolog B (S. cerevisiae)	NM_001077181 /// NM_003671 /// NM_033331 /// NM_033332	0.0488715	0.0488715	1.5127	1.5127	B6H12_Ab up vs Ctrl_Ab	0.597126	7.83326	2.7988	7.83326	0.534838	0.273112	1	8.50808	8.18559	8.5809	8.0385	7.4795	7.96519
17149	207700_s_at	8202	NCOA3	nuclear receptor coactivator 3	NM_001174087 /// NM_001174088 /// NM_006534 /// NM_181659	0.0104055	0.0104055	1.51282	1.51282	B6H12_Ab up vs Ctrl_Ab	0.597242	20.7165	4.55153	20.7165	0.535047	0.103308	1	8.81855	8.71584	8.58533	7.89267	8.27044	8.16489
44682	235425_at	151246	SGOL2	shugoshin-like 2 (S. pombe)	NM_001160033 /// NM_001160046 /// NM_152524	0.00247415	0.00247415	1.51305	1.51305	B6H12_Ab up vs Ctrl_Ab	0.597464	45.9292	6.77711	45.9292	0.535445	0.0466323	1	9.9185	9.88549	9.68429	9.14757	9.31778	9.23054
28863	219571_s_at	7559	ZNF12	zinc finger protein 12	NM_006956 /// NM_016265	0.00148539	0.00148539	1.5166	1.5166	B6H12_Ab up vs Ctrl_Ab	0.600837	60.2359	7.76118	60.2359	0.541508	0.0359592	1	8.74472	8.61546	8.84669	8.06276	8.14512	8.19648
41357	232095_at	100509683	LOC100509683	uncharacterized LOC100509683	XR_112004	0.00460052	0.00460052	1.51713	1.51713	B6H12_Ab up vs Ctrl_Ab	0.601345	32.8044	5.72751	32.8044	0.542424	0.0661404	1	8.77177	8.62826	8.54712	7.88446	8.11732	8.14132
14770	205315_s_at	6645	SNTB2	syntrophin, beta 2 (dystrophin-associated protein A1, 59kDa, basic component 2)	NM_006750 /// NM_130845	0.000695291	0.000695291	1.51732	1.51732	B6H12_Ab up vs Ctrl_Ab	0.601524	89.5708	9.46419	89.5708	0.542747	0.0242377	1	8.1132	8.00454	8.22179	7.491	7.52198	7.52198
46009	236752_at	---	---	---	---	0.0108735	0.0108735	1.51862	1.51862	B6H12_Ab up vs Ctrl_Ab	0.602761	20.1949	4.49387	20.1949	0.544982	0.107945	1	8.01226	8.00402	7.65778	7.24481	7.41819	7.20277
42339	233078_at	8539	API5	apoptosis inhibitor 5	NM_001142930 /// NM_001142931 /// NM_001243747 /// NM_006595 /// NR_024625	0.0074819	0.0074819	1.5193	1.5193	B6H12_Ab up vs Ctrl_Ab	0.603408	25.0161	5.00161	25.0161	0.546152	0.087328	1	6.22021	6.0197	5.98247	5.29743	5.62657	5.48815
54032	244774_at	9749	PHACTR2	phosphatase and actin regulator 2	NM_001100164 /// NM_001100165 /// NM_001100166 /// NM_014721	0.0216076	0.0216076	1.52175	1.52175	B6H12_Ab up vs Ctrl_Ab	0.605727	13.3851	3.65856	13.3851	0.550359	0.164469	1	5.45714	5.22031	4.95572	4.46388	4.74169	4.61043
33528	224250_s_at	79048	SECISBP2	SECIS binding protein 2	NM_024077	0.000168024	0.000168024	1.52234	1.52234	B6H12_Ab up vs Ctrl_Ab	0.606291	185.64	13.625	185.64	0.551383	0.0118807	1	9.51494	9.58125	9.50955	8.95476	8.85404	8.97808
11373	201917_s_at	55186	SLC25A36	solute carrier family 25 (pyrimidine nucleotide carrier ), member 36	NM_001104647 /// NM_018155	0.00462846	0.00462846	1.52367	1.52367	B6H12_Ab up vs Ctrl_Ab	0.607553	32.6953	5.71798	32.6953	0.55368	0.0677381	1	9.40124	9.20544	9.26801	8.51406	8.72199	8.81598
49912	240655_at	---	---	---	---	0.0345829	0.0345829	1.52775	1.52775	B6H12_Ab up vs Ctrl_Ab	0.611404	9.90945	3.14793	9.90945	0.560722	0.226338	1	7.2448	6.98401	7.13448	6.61924	6.15991	6.74993
21534	212220_at	23198	PSME4	proteasome (prosome, macropain) activator subunit 4	NM_014614	0.0146262	0.0146262	1.52807	1.52807	B6H12_Ab up vs Ctrl_Ab	0.611713	16.9649	4.11884	16.9649	0.56129	0.132342	1	7.51357	7.27113	7.07964	6.74552	6.76554	6.51815
2498	1555677_s_at	8243	SMC1A	structural maintenance of chromosomes 1A	NM_006306	0.0096529	0.0096529	1.52887	1.52887	B6H12_Ab up vs Ctrl_Ab	0.612465	21.6335	4.65119	21.6335	0.56267	0.104037	1	6.35454	6.29182	5.96296	5.56875	5.51543	5.68774
27814	218521_s_at	55284	UBE2W	ubiquitin-conjugating enzyme E2W (putative)	NM_001001481 /// NM_001001482 /// NM_018299	0.0214975	0.0214975	1.53094	1.53094	B6H12_Ab up vs Ctrl_Ab	0.614414	13.4276	3.66437	13.4276	0.566257	0.168685	1	7.68617	7.43166	7.15292	6.68775	6.91623	6.82352
1390	1554178_a_at	285172	FAM126B	family with sequence similarity 126, member B	NM_173822	0.00140223	0.00140223	1.53106	1.53106	B6H12_Ab up vs Ctrl_Ab	0.614526	62.093	7.87991	62.093	0.566464	0.0364913	1	7.13597	6.93667	7.00436	6.44545	6.47821	6.30978
5111	1559993_at	81855	SFXN3	Sideroflexin 3	NM_030971	0.0256685	0.0256685	1.53147	1.53147	B6H12_Ab up vs Ctrl_Ab	0.614922	12.0157	3.46636	12.0157	0.567193	0.188818	1	6.48844	6.30387	6.19846	5.40861	5.91672	5.82067
21427	212113_at	552889	ATXN7L3B	ataxin 7-like 3B	NM_001136262	0.0092876	0.0092876	1.53278	1.53278	B6H12_Ab up vs Ctrl_Ab	0.616153	22.1184	4.70302	22.1184	0.569467	0.102985	1	8.39014	8.27985	8.08214	7.4447	7.71925	7.73973
31975	222688_at	55331	ACER3	alkaline ceramidase 3	NM_018367	0.00568208	0.00568208	1.53322	1.53322	B6H12_Ab up vs Ctrl_Ab	0.616564	29.1889	5.40268	29.1889	0.570227	0.078143	1	8.7316	8.48438	8.35948	7.87981	7.97382	7.87213
48650	239393_at	---	---	---	---	0.0333635	0.0333635	1.53379	1.53379	B6H12_Ab up vs Ctrl_Ab	0.617101	10.1466	3.18537	10.1466	0.57122	0.225188	1	6.38562	5.74922	6.10054	5.56243	5.46839	5.35325
29867	220575_at	80039	FAM106A	family with sequence similarity 106, member A	NM_024974 /// NR_026809	0.0473866	0.0473866	1.53439	1.53439	B6H12_Ab up vs Ctrl_Ab	0.617668	8.00401	2.82914	8.00401	0.57227	0.285992	1	5.23067	4.95794	5.62846	4.76685	4.45769	4.73953
37002	227740_at	127933	UHMK1	U2AF homology motif (UHM) kinase 1	NM_001184763 /// NM_144624 /// NM_175866	0.00366961	0.00366961	1.5347	1.5347	B6H12_Ab up vs Ctrl_Ab	0.617954	37.1238	6.09293	37.1238	0.572801	0.0617179	1	7.54173	7.23405	7.46132	6.87859	6.7613	6.74334
12428	202971_s_at	8445	DYRK2	dual-specificity tyrosine-(Y)-phosphorylation regulated kinase 2	NM_003583 /// NM_006482	0.0135754	0.0135754	1.53583	1.53583	B6H12_Ab up vs Ctrl_Ab	0.619016	17.7324	4.21099	17.7324	0.574772	0.129654	1	7.30799	7.20556	7.04135	6.38811	6.50315	6.80658
48649	239392_s_at	57645	POGK	pogo transposable element with KRAB domain	NM_017542	0.000501282	0.000501282	1.53627	1.53627	B6H12_Ab up vs Ctrl_Ab	0.619433	106.079	10.2995	106.079	0.575545	0.0217026	1	8.79426	8.65104	8.67267	8.12648	8.0058	8.12739
13502	204047_s_at	9749	PHACTR2	phosphatase and actin regulator 2	NM_001100164 /// NM_001100165 /// NM_001100166 /// NM_014721	0.00411187	0.00411187	1.53867	1.53867	B6H12_Ab up vs Ctrl_Ab	0.62168	34.8887	5.90667	34.8887	0.57973	0.0664662	1	6.9446	6.6654	6.62648	6.08278	6.18746	6.1012
50648	241391_at	---	---	---	---	0.00027805	0.00027805	1.53944	1.53944	B6H12_Ab up vs Ctrl_Ab	0.622407	143.57	11.9821	143.57	0.581085	0.0161896	1	6.5045	6.49169	6.42771	5.941	5.83001	5.78566
12432	202975_s_at	22836	RHOBTB3	Rho-related BTB domain containing 3	NM_014899	0.000538566	0.000538566	1.5403	1.5403	B6H12_Ab up vs Ctrl_Ab	0.623212	102.224	10.1106	102.224	0.58259	0.0227966	1	10.8445	10.7198	10.7507	10.1248	10.078	10.2425
35318	226054_at	23476	BRD4	bromodomain containing 4	NM_014299 /// NM_058243	0.00748653	0.00748653	1.5403	1.5403	B6H12_Ab up vs Ctrl_Ab	0.623214	25.0074	5.00074	25.0074	0.582593	0.0931874	1	9.70517	9.56967	9.45952	9.04293	8.75076	9.07103
47598	238341_at	---	---	---	---	0.00349413	0.00349413	1.54212	1.54212	B6H12_Ab up vs Ctrl_Ab	0.624916	38.1262	6.17464	38.1262	0.58578	0.0614569	1	7.12357	6.92151	7.06891	6.38996	6.28535	6.56394
39892	230630_at	100507855 /// 205	AK4 /// LOC100507855	adenylate kinase 4 /// adenylate kinase isoenzyme 4, mitochondrial-like	NM_001005353 /// NM_013410 /// NM_203464 /// XM_003119530	0.0236654	0.0236654	1.54404	1.54404	B6H12_Ab up vs Ctrl_Ab	0.626708	12.6469	3.55625	12.6469	0.589144	0.186335	1	7.65383	7.55432	7.31015	6.60341	7.08645	6.94831
36646	227383_at	727820	LOC727820	uncharacterized LOC727820	XR_041980	0.00982574	0.00982574	1.54717	1.54717	B6H12_Ab up vs Ctrl_Ab	0.629635	21.4136	4.62748	21.4136	0.59466	0.111081	1	7.40655	7.05075	7.08399	6.68135	6.42123	6.5498
53599	244341_at	---	---	---	---	0.00832358	0.00832358	1.54938	1.54938	B6H12_Ab up vs Ctrl_Ab	0.63169	23.548	4.85263	23.548	0.598548	0.101673	1	6.6375	6.41694	6.60762	6.13575	5.76705	5.86419
45781	236524_at	---	---	---	---	0.00272043	0.00272043	1.54964	1.54964	B6H12_Ab up vs Ctrl_Ab	0.631936	43.6481	6.60667	43.6481	0.599015	0.054895	1	4.53821	4.63833	4.49753	3.76239	3.9621	4.05377
48999	239742_at	56995	TULP4	Tubby like protein 4	NM_001007466 /// NM_020245	0.0419099	0.0419099	1.55012	1.55012	B6H12_Ab up vs Ctrl_Ab	0.632383	8.71092	2.95143	8.71092	0.599862	0.275453	1	6.96641	6.66306	7.05598	6.49841	5.91327	6.37663
38295	229033_s_at	84939	MUM1	melanoma associated antigen (mutated) 1	NM_032853 /// NR_024247	0.0350633	0.0350633	1.55263	1.55263	B6H12_Ab up vs Ctrl_Ab	0.634715	9.81946	3.1336	9.81946	0.604294	0.246162	1	6.68464	6.55143	6.14067	6.03569	5.62286	5.81404
11439	201983_s_at	1956	EGFR	epidermal growth factor receptor	NM_005228 /// NM_201282 /// NM_201283 /// NM_201284	0.0160253	0.0160253	1.55342	1.55342	B6H12_Ab up vs Ctrl_Ab	0.635443	16.0628	4.00784	16.0628	0.605682	0.150829	1	11.0428	10.9269	10.5641	10.1161	10.1747	10.3367
37193	227931_at	54891	INO80D	INO80 complex subunit D	NM_017759	0.00144066	0.00144066	1.55524	1.55524	B6H12_Ab up vs Ctrl_Ab	0.637135	61.2148	7.82399	61.2148	0.608912	0.0397885	1	7.49785	7.26751	7.36975	6.72822	6.82803	6.66745
30232	220940_at	57730	ANKRD36B	ankyrin repeat domain 36B	NM_020970 /// NM_025190	0.00169712	0.00169712	1.55578	1.55578	B6H12_Ab up vs Ctrl_Ab	0.63764	56.1403	7.49269	56.1403	0.609878	0.0434538	1	8.14512	8.08374	7.86831	7.40058	7.41566	7.36801
9181	1569362_at	214	ALCAM	activated leukocyte cell adhesion molecule	NM_001243280 /// NM_001243281 /// NM_001243283 /// NM_001627	0.00991597	0.00991597	1.55629	1.55629	B6H12_Ab up vs Ctrl_Ab	0.638108	21.3011	4.61531	21.3011	0.610772	0.114693	1	6.29028	5.93878	6.20421	5.4021	5.43339	5.68345
38848	229586_at	80205	CHD9	chromodomain helicase DNA binding protein 9	NM_025134	0.000565799	0.000565799	1.55647	1.55647	B6H12_Ab up vs Ctrl_Ab	0.638273	99.6529	9.98263	99.6529	0.611089	0.0245287	1	7.77139	7.88138	7.70201	7.20253	7.16045	7.07698
40665	231403_at	7204	TRIO	triple functional domain (PTPRF interacting)	NM_007118	0.000351701	0.000351701	1.55759	1.55759	B6H12_Ab up vs Ctrl_Ab	0.639311	127.287	11.2821	127.287	0.613079	0.0192661	1	7.9502	7.81465	7.99309	7.31414	7.27206	7.25381
2044	1555058_a_at	9926	LPGAT1	lysophosphatidylglycerol acyltransferase 1	NM_014873	0.0246991	0.0246991	1.55787	1.55787	B6H12_Ab up vs Ctrl_Ab	0.639579	12.3116	3.50878	12.3116	0.613592	0.199355	1	7.38437	6.81203	6.97643	6.54862	6.34573	6.35974
19548	210136_at	4155	MBP	myelin basic protein	NM_001025081 /// NM_001025090 /// NM_001025092 /// NM_001025094 /// NM_001025098 /// NM	0.00513611	0.00513611	1.55807	1.55807	B6H12_Ab up vs Ctrl_Ab	0.63976	30.8711	5.55617	30.8711	0.613939	0.0795489	1	9.44495	9.41611	9.09752	8.63083	8.67587	8.7326
17407	207966_s_at	2734	GLG1	golgi glycoprotein 1	NM_001145666 /// NM_001145667 /// NM_012201 /// NR_027264 /// NR_027265	0.0150821	0.0150821	1.56042	1.56042	B6H12_Ab up vs Ctrl_Ab	0.641931	16.6572	4.08132	16.6572	0.618113	0.148432	1	9.40682	9.37911	8.96085	8.70315	8.48927	8.62856
44314	235057_at	83737	ITCH	itchy E3 ubiquitin protein ligase	NM_001257137 /// NM_001257138 /// NM_031483	0.0267355	0.0267355	1.56109	1.56109	B6H12_Ab up vs Ctrl_Ab	0.64255	11.7089	3.42182	11.7089	0.619305	0.211568	1	7.82981	7.35855	7.95758	7.14525	6.98857	7.08448
24526	215224_at	619505	SNORA21	small nucleolar RNA, H/ACA box 21	NR_002576	0.000536919	0.000536919	1.56208	1.56208	B6H12_Ab up vs Ctrl_Ab	0.643469	102.386	10.1186	102.386	0.621078	0.0242642	1	7.6122	7.49128	7.5207	6.8308	7.0006	6.86238
22539	213229_at	23405	DICER1	dicer 1, ribonuclease type III	NM_001195573 /// NM_030621 /// NM_177438	0.0200868	0.0200868	1.56391	1.56391	B6H12_Ab up vs Ctrl_Ab	0.645158	14.0023	3.74196	14.0023	0.624342	0.178355	1	8.51741	8.14708	8.63256	7.6083	7.84791	7.90538
11835	202379_s_at	4820	NKTR	natural killer-tumor recognition sequence	NM_001012651 /// NM_005385	0.00469482	0.00469482	1.56815	1.56815	B6H12_Ab up vs Ctrl_Ab	0.649064	32.4401	5.69562	32.4401	0.631926	0.077919	1	9.93833	9.90854	9.64868	9.11452	9.11653	9.31731
15515	206061_s_at	23405	DICER1	dicer 1, ribonuclease type III	NM_001195573 /// NM_030621 /// NM_177438	0.0255576	0.0255576	1.5686	1.5686	B6H12_Ab up vs Ctrl_Ab	0.649473	12.0487	3.47112	12.0487	0.632723	0.210056	1	6.5746	6.29491	6.44252	5.4755	5.83329	6.05482
41270	232008_s_at	56987	BBX	bobby sox homolog (Drosophila)	NM_001142568 /// NM_020235	0.00092687	0.00092687	1.56873	1.56873	B6H12_Ab up vs Ctrl_Ab	0.649599	77.1347	8.78263	77.1347	0.632968	0.032824	1	9.91638	9.83535	9.89867	9.15444	9.17426	9.37291
46640	237383_at	---	---	---	---	0.00131189	0.00131189	1.57192	1.57192	B6H12_Ab up vs Ctrl_Ab	0.652525	64.3074	8.01919	64.3074	0.638683	0.0397269	1	7.29509	7.24662	7.36162	6.79398	6.60189	6.54989
52270	243013_at	---	---	---	---	0.00115308	0.00115308	1.57343	1.57343	B6H12_Ab up vs Ctrl_Ab	0.653913	68.8134	8.29538	68.8134	0.641403	0.0372836	1	5.60219	5.48822	5.40591	4.86892	4.74068	4.92499
5295	1560318_at	9411	ARHGAP29	Rho GTPase activating protein 29	NM_004815	0.000103225	0.000103225	1.57462	1.57462	B6H12_Ab up vs Ctrl_Ab	0.655008	237.763	15.4196	237.763	0.643554	0.0108268	1	5.41672	5.40286	5.29098	4.71212	4.74226	4.69116
10755	201299_s_at	55233	MOB1A	MOB kinase activator 1A	NM_018221	0.0102216	0.0102216	1.57694	1.57694	B6H12_Ab up vs Ctrl_Ab	0.657129	20.9312	4.57506	20.9312	0.647728	0.123782	1	9.20814	8.91398	8.74903	8.23824	8.40112	8.26041
45257	236000_s_at	---	---	---	---	0.0120607	0.0120607	1.57749	1.57749	B6H12_Ab up vs Ctrl_Ab	0.657631	19.0109	4.36015	19.0109	0.648717	0.136494	1	6.15327	6.19859	5.73605	5.30635	5.39842	5.41024
36520	227257_s_at	143384	CACUL1	CDK2-associated, cullin domain 1	NM_153810	0.00322839	0.00322839	1.57983	1.57983	B6H12_Ab up vs Ctrl_Ab	0.659772	39.7971	6.3085	39.7971	0.652948	0.0656277	1	8.88254	8.74397	8.74597	8.2638	7.94941	8.17995
37391	228129_at	26135	SERBP1	SERPINE1 mRNA binding protein 1	NM_001018067 /// NM_001018068 /// NM_001018069 /// NM_015640	0.00444628	0.00444628	1.58016	1.58016	B6H12_Ab up vs Ctrl_Ab	0.660068	33.425	5.78144	33.425	0.653535	0.078209	1	8.92142	8.79459	8.55381	8.02339	8.1481	8.11812
38615	229353_s_at	64710	NUCKS1	nuclear casein kinase and cyclin-dependent kinase substrate 1	NM_022731	0.00527112	0.00527112	1.58045	1.58045	B6H12_Ab up vs Ctrl_Ab	0.660337	30.4308	5.51642	30.4308	0.654068	0.0859743	1	12.3754	12.2423	12.1538	11.7007	11.395	11.6946
31827	222540_s_at	51773	RSF1	remodeling and spacing factor 1	NM_016578	0.00134395	0.00134395	1.58096	1.58096	B6H12_Ab up vs Ctrl_Ab	0.660799	63.4959	7.96843	63.4959	0.654984	0.0412615	1	8.88714	8.68987	8.62864	8.09896	8.01819	8.1061
48044	238787_at	163486	DENND1B	DENN/MADD domain containing 1B	NM_001142795 /// NM_001195215 /// NM_001195216 /// NM_019049 /// NM_144977	0.00337621	0.00337621	1.58315	1.58315	B6H12_Ab up vs Ctrl_Ab	0.662794	38.8433	6.23244	38.8433	0.658943	0.0678566	1	6.13011	6.179	5.85959	5.32782	5.45943	5.39307
53443	244185_at	---	---	---	---	0.00109565	0.00109565	1.58432	1.58432	B6H12_Ab up vs Ctrl_Ab	0.663868	70.6794	8.40711	70.6794	0.661081	0.0374129	1	7.95753	7.8865	7.928	7.29453	7.11431	7.37157
18679	209257_s_at	9126	SMC3	structural maintenance of chromosomes 3	NM_005445	0.00218202	0.00218202	1.58551	1.58551	B6H12_Ab up vs Ctrl_Ab	0.664943	49.121	7.00864	49.121	0.663224	0.0540074	1	10.463	10.4152	10.2125	9.80457	9.61582	9.67546
52846	243589_at	284058	KANSL1	KAT8 regulatory NSL complex subunit 1	NM_001193465 /// NM_001193466 /// NM_015443 /// XM_003403598 /// XM_003403599 /// XM_00	0.0109478	0.0109478	1.58729	1.58729	B6H12_Ab up vs Ctrl_Ab	0.666566	20.1151	4.48499	20.1151	0.666465	0.13253	1	6.69729	6.29102	6.49818	5.8818	5.65117	5.95381
31831	222544_s_at	54904	WHSC1L1	Wolf-Hirschhorn syndrome candidate 1-like 1	NM_017778 /// NM_023034	0.0105939	0.0105939	1.59152	1.59152	B6H12_Ab up vs Ctrl_Ab	0.670408	20.5023	4.52795	20.5023	0.67417	0.131531	1	8.81379	8.78046	8.41361	7.9588	7.8954	8.14243
4581	1559060_a_at	96459	FNIP1	Folliculin interacting protein 1	NM_001008738 /// NM_133372	0.017307	0.017307	1.59165	1.59165	B6H12_Ab up vs Ctrl_Ab	0.670519	15.3345	3.91593	15.3345	0.674393	0.175916	1	6.06263	5.89717	5.55852	5.09367	5.33951	5.07359
34354	225089_at	55230	USP40	ubiquitin specific peptidase 40	NM_018218	0.000538702	0.000538702	1.592	1.592	B6H12_Ab up vs Ctrl_Ab	0.670841	102.211	10.1099	102.211	0.675041	0.0264176	1	8.17775	7.97889	8.09523	7.36238	7.40247	7.4745
16511	207057_at	9194	SLC16A7	solute carrier family 16, member 7 (monocarboxylic acid transporter 2)	NM_004731	0.000510397	0.000510397	1.59641	1.59641	B6H12_Ab up vs Ctrl_Ab	0.674833	105.097	10.2517	105.097	0.6831	0.0259987	1	6.62228	6.45965	6.5969	5.92043	5.80069	5.93322
9247	1569472_s_at	286495 /// 7267	TTC3 /// TTC3P1	tetratricopeptide repeat domain 3 /// tetratricopeptide repeat domain 3 pseudogene 1	NM_001001894 /// NM_003316 /// NR_030737	0.00421749	0.00421749	1.59679	1.59679	B6H12_Ab up vs Ctrl_Ab	0.675171	34.4076	5.8658	34.4076	0.683784	0.0794922	1	6.96691	6.72705	6.67436	5.97086	6.1882	6.18375
13083	203628_at	3480	IGF1R	insulin-like growth factor 1 receptor	NM_000875 /// NM_152452	0.006082	0.006082	1.59853	1.59853	B6H12_Ab up vs Ctrl_Ab	0.676745	28.1033	5.30126	28.1033	0.686977	0.0977786	1	7.31747	7.06057	6.9382	6.45598	6.3108	6.51922
34199	224933_s_at	221037	JMJD1C	jumonji domain containing 1C	NM_004241 /// NM_032776	0.00521599	0.00521599	1.59926	1.59926	B6H12_Ab up vs Ctrl_Ab	0.677404	30.6085	5.5325	30.6085	0.688314	0.0899506	1	9.23598	9.04815	8.83805	8.3119	8.44702	8.33105
13258	203803_at	51449	PCYOX1	prenylcysteine oxidase 1	NM_016297	0.00020689	0.00020689	1.59966	1.59966	B6H12_Ab up vs Ctrl_Ab	0.677768	166.968	12.9216	166.968	0.689055	0.0165074	1	8.64894	8.56184	8.52346	7.85306	7.97339	7.8745
29364	220072_at	79848	CSPP1	centrosome and spindle pole associated protein 1	NM_001077204 /// NM_024790	0.00731063	0.00731063	1.60277	1.60277	B6H12_Ab up vs Ctrl_Ab	0.680572	25.3455	5.03444	25.3455	0.694766	0.109647	1	8.10878	8.01711	7.67524	7.21739	7.31173	7.23028
45729	236472_at	---	---	---	---	0.00720356	0.00720356	1.603	1.603	B6H12_Ab up vs Ctrl_Ab	0.680772	25.5574	5.05544	25.5574	0.695176	0.108802	1	6.86535	6.79877	6.70087	6.30097	6.15049	5.87121
44645	235388_at	80205	CHD9	chromodomain helicase DNA binding protein 9	NM_025134	0.00343612	0.00343612	1.60332	1.60332	B6H12_Ab up vs Ctrl_Ab	0.68106	38.4743	6.20277	38.4743	0.695763	0.0723353	1	6.39643	6.25	6.28558	5.66904	5.78069	5.43911
30972	221683_s_at	80184	CEP290	centrosomal protein 290kDa	NM_025114	0.0430594	0.0430594	1.60434	1.60434	B6H12_Ab up vs Ctrl_Ab	0.681981	8.55135	2.92427	8.55135	0.697647	0.326333	1	6.15059	5.38988	5.79672	4.97859	5.24427	5.06839
43290	234032_at	---	---	---	---	0.0136508	0.0136508	1.60619	1.60619	B6H12_Ab up vs Ctrl_Ab	0.683644	17.6744	4.20409	17.6744	0.701053	0.15866	1	7.25143	6.77857	7.18519	6.32667	6.31417	6.52342
37146	227884_at	8148	TAF15	TAF15 RNA polymerase II, TATA box binding protein (TBP)-associated factor, 68kDa	NM_003487 /// NM_139215	0.015747	0.015747	1.60873	1.60873	B6H12_Ab up vs Ctrl_Ab	0.685918	16.2326	4.02897	16.2326	0.705726	0.173904	1	7.83583	7.46075	7.55757	6.80498	7.18783	6.80358
45613	236356_at	4719	NDUFS1	NADH dehydrogenase (ubiquinone) Fe-S protein 1, 75kDa (NADH-coenzyme Q reductase)	NM_001199981 /// NM_001199982 /// NM_001199983 /// NM_001199984 /// NM_005006	0.0240567	0.0240567	1.61047	1.61047	B6H12_Ab up vs Ctrl_Ab	0.687483	12.5174	3.538	12.5174	0.70895	0.226548	1	7.08355	6.56265	6.73841	6.15012	5.88186	6.29018
34755	225490_at	196528	ARID2	AT rich interactive domain 2 (ARID, RFX-like)	NM_152641	0.00224833	0.00224833	1.61096	1.61096	B6H12_Ab up vs Ctrl_Ab	0.687922	48.3422	6.95286	48.3422	0.709856	0.0587358	1	7.67949	7.57073	7.43608	6.92879	6.73613	6.95761
48588	239331_at	---	---	---	---	0.00275564	0.00275564	1.6118	1.6118	B6H12_Ab up vs Ctrl_Ab	0.688671	43.3472	6.58386	43.3472	0.711403	0.065647	1	9.34799	9.3883	9.21117	8.68377	8.4512	8.74649
20457	211085_s_at	6789	STK4	serine/threonine kinase 4	NM_006282	0.0235459	0.0235459	1.61205	1.61205	B6H12_Ab up vs Ctrl_Ab	0.688895	12.6871	3.5619	12.6871	0.711864	0.224437	1	6.29749	6.05667	5.67686	5.25822	5.45943	5.24669
30794	221503_s_at	3839	KPNA3	karyopherin alpha 3 (importin alpha 4)	NM_002267	0.0205337	0.0205337	1.61663	1.61663	B6H12_Ab up vs Ctrl_Ab	0.692989	13.8138	3.71669	13.8138	0.720351	0.208589	1	9.46437	9.44242	8.89715	8.54712	8.61028	8.56758
38569	229307_at	23243	ANKRD28	ankyrin repeat domain 28	NM_001195098 /// NM_001195099 /// NM_015199	0.00139142	0.00139142	1.61668	1.61668	B6H12_Ab up vs Ctrl_Ab	0.693037	62.3464	7.89598	62.3464	0.72045	0.0462224	1	8.77645	8.56083	8.74269	8.00551	7.89949	8.09587
18353	208930_s_at	3609	ILF3	interleukin enhancer binding factor 3, 90kDa	NM_001137673 /// NM_004516 /// NM_012218 /// NM_017620 /// NM_153464	0.0182301	0.0182301	1.61869	1.61869	B6H12_Ab up vs Ctrl_Ab	0.694825	14.8584	3.85466	14.8584	0.724172	0.194953	1	10.5863	10.5595	10.0442	9.7459	9.73135	9.62827
45060	235803_at	---	---	---	---	0.0225123	0.0225123	1.62271	1.62271	B6H12_Ab up vs Ctrl_Ab	0.698409	13.0481	3.61221	13.0481	0.731663	0.224297	1	6.722	6.16301	6.20301	5.74358	5.52365	5.72556
48279	239022_at	---	---	---	---	0.0334072	0.0334072	1.62429	1.62429	B6H12_Ab up vs Ctrl_Ab	0.699811	10.1379	3.184	10.1379	0.734603	0.289845	1	6.42736	6.138	5.82845	5.61292	5.51543	5.16603
22887	213579_s_at	2033	EP300	E1A binding protein p300	NM_001429	0.0036532	0.0036532	1.62606	1.62606	B6H12_Ab up vs Ctrl_Ab	0.701383	37.2145	6.10037	37.2145	0.737907	0.079314	1	7.68957	7.31196	7.60879	6.84725	6.82549	6.83343
46098	236841_at	100134445	LOC100134445	uncharacterized LOC100134445	XM_001720526	0.00243628	0.00243628	1.62736	1.62736	B6H12_Ab up vs Ctrl_Ab	0.702537	46.3102	6.80516	46.3102	0.740336	0.0639458	1	7.52825	7.22693	7.3562	6.62142	6.60458	6.77777
36717	227454_at	57551	TAOK1	TAO kinase 1	NM_020791 /// NM_025142	0.00720828	0.00720828	1.62742	1.62742	B6H12_Ab up vs Ctrl_Ab	0.702583	25.548	5.0545	25.548	0.740435	0.115929	1	7.83715	7.38719	7.6983	6.85802	6.97196	6.9849
12671	203215_s_at	4646	MYO6	myosin VI	NM_004999	0.0126125	0.0126125	1.62761	1.62761	B6H12_Ab up vs Ctrl_Ab	0.702758	18.5185	4.30331	18.5185	0.740804	0.160014	1	8.1426	7.93784	7.66509	7.04235	7.267	7.3279
34836	225571_at	3977	LIFR	leukemia inhibitory factor receptor alpha	NM_001127671 /// NM_002310	0.0161661	0.0161661	1.62983	1.62983	B6H12_Ab up vs Ctrl_Ab	0.704723	15.9786	3.99732	15.9786	0.744952	0.186488	1	7.70562	7.29772	7.7059	6.86788	7.05786	6.66933
28450	219158_s_at	80155	NAA15	N(alpha)-acetyltransferase 15, NatA auxiliary subunit	NM_057175	0.00232713	0.00232713	1.63131	1.63131	B6H12_Ab up vs Ctrl_Ab	0.706029	47.4604	6.88915	47.4604	0.747716	0.0630181	1	10.2471	10.179	10.0299	9.37072	9.3615	9.60571
52940	243683_at	9643	MORF4L2	Mortality factor 4 like 2	NM_001142418 /// NM_001142419 /// NM_001142420 /// NM_001142421 /// NM_001142422 /// NM	0.0205152	0.0205152	1.63181	1.63181	B6H12_Ab up vs Ctrl_Ab	0.706477	13.8215	3.71772	13.8215	0.748664	0.216667	1	5.36841	5.68936	5.08435	4.61203	4.82284	4.58782
18680	209258_s_at	9126	SMC3	structural maintenance of chromosomes 3	NM_005445	0.00172564	0.00172564	1.63185	1.63185	B6H12_Ab up vs Ctrl_Ab	0.706511	55.647	7.45969	55.647	0.748736	0.0538204	1	10.2425	10.1066	9.96655	9.47888	9.41384	9.30338
7160	1563321_s_at	8028	MLLT10	myeloid/lymphoid or mixed-lineage leukemia (trithorax homolog, Drosophila); translocate	NM_001009569 /// NM_001195626 /// NM_001195627 /// NM_001195628 /// NM_001195630 /// NM	0.0176147	0.0176147	1.63255	1.63255	B6H12_Ab up vs Ctrl_Ab	0.707129	15.1716	3.89508	15.1716	0.750046	0.19775	1	7.24968	6.97842	6.7141	6.09488	6.30635	6.41958
44783	235526_at	55553	SOX6	SRY (sex determining region Y)-box 6	NM_001145811 /// NM_001145819 /// NM_017508 /// NM_033326	0.0330642	0.0330642	1.63454	1.63454	B6H12_Ab up vs Ctrl_Ab	0.708888	10.2068	3.19481	10.2068	0.753783	0.295404	1	7.2544	6.55447	7.11584	6.32329	6.14868	6.32609
36776	227514_at	162073	ITPRIPL2	inositol 1,4,5-trisphosphate receptor interacting protein-like 2	NM_001034841 /// NR_028028	0.0145369	0.0145369	1.63576	1.63576	B6H12_Ab up vs Ctrl_Ab	0.709961	17.0269	4.12637	17.0269	0.756066	0.177617	1	7.5024	7.44703	7.01884	6.61605	6.47421	6.74814
38661	229399_at	55088	C10orf118	chromosome 10 open reading frame 118	NM_018017	0.0413405	0.0413405	1.63704	1.63704	B6H12_Ab up vs Ctrl_Ab	0.711091	8.79242	2.9652	8.79242	0.758475	0.345058	1	5.35454	5.35672	4.65069	4.41395	4.49024	4.32449
33223	223940_x_at	100507645 /// 378938	LOC100507645 /// MALAT1	uncharacterized LOC100507645 /// metastasis associated lung adenocarcinoma transcript 1	NR_002819 /// XR_110915 /// XR_110916 /// XR_110917 /// XR_111190 /// XR_111191 /// XR_	0.0292591	0.0292591	1.64434	1.64434	B6H12_Ab up vs Ctrl_Ab	0.717509	11.0514	3.32436	11.0514	0.772229	0.279505	1	8.8926	8.72405	8.22753	8.00826	7.737	7.94639
51077	241820_at	55183	RIF1	RAP1 interacting factor homolog (yeast)	NM_001177663 /// NM_001177664 /// NM_001177665 /// NM_018151	0.0245286	0.0245286	1.64497	1.64497	B6H12_Ab up vs Ctrl_Ab	0.718065	12.3654	3.51645	12.3654	0.773427	0.250191	1	8.02521	8.14706	7.53644	7.33065	7.04325	7.18062
3442	1557100_s_at	25831	HECTD1	HECT domain containing E3 ubiquitin protein ligase 1	NM_015382	0.0252237	0.0252237	1.64535	1.64535	B6H12_Ab up vs Ctrl_Ab	0.718391	12.1493	3.48559	12.1493	0.774129	0.254872	1	6.17365	6.00089	5.51733	5.30357	5.12285	5.11028
28513	219221_at	253461	ZBTB38	zinc finger and BTB domain containing 38	NM_001080412 /// NM_152535	0.0011571	0.0011571	1.64824	1.64824	B6H12_Ab up vs Ctrl_Ab	0.720928	68.6879	8.28782	68.6879	0.779606	0.0453999	1	9.16747	9.05503	9.31131	8.45484	8.37939	8.5368
10638	201182_s_at	1108	CHD4	chromodomain helicase DNA binding protein 4	NM_001273	0.0058932	0.0058932	1.64852	1.64852	B6H12_Ab up vs Ctrl_Ab	0.721171	28.602	5.34809	28.602	0.780132	0.109102	1	8.81701	8.7789	8.49056	8.10076	7.80766	8.01454
51967	242710_at	---	---	---	---	0.0327547	0.0327547	1.64964	1.64964	B6H12_Ab up vs Ctrl_Ab	0.72215	10.2699	3.20467	10.2699	0.782251	0.304677	1	6.85249	6.66846	7.16572	6.37104	5.82997	6.3192
11452	201996_s_at	23013	SPEN	spen homolog, transcriptional regulator (Drosophila)	NM_015001	0.0171906	0.0171906	1.65008	1.65008	B6H12_Ab up vs Ctrl_Ab	0.722534	15.3972	3.92393	15.3972	0.783082	0.203434	1	10.0914	10.022	9.52948	9.05994	9.18336	9.23197
36647	227384_s_at	727820 /// 728855 /// 728875	LOC727820 /// LOC728855 /// LOC728875	uncharacterized LOC727820 /// uncharacterized LOC728855 /// uncharacterized LOC728875	NR_024510 /// NR_024511 /// NR_024584 /// XR_041980	0.0255387	0.0255387	1.65063	1.65063	B6H12_Ab up vs Ctrl_Ab	0.723015	12.0543	3.47193	12.0543	0.784126	0.260198	1	7.32717	6.73993	7.31198	6.33037	6.3213	6.55836
5267	1560271_at	---	---	---	---	0.00391521	0.00391521	1.65177	1.65177	B6H12_Ab up vs Ctrl_Ab	0.724012	35.8357	5.98629	35.8357	0.78629	0.0877661	1	7.01277	6.66514	7.02379	6.22152	6.12638	6.18175
42186	232925_at	---	---	---	---	0.038837	0.038837	1.65236	1.65236	B6H12_Ab up vs Ctrl_Ab	0.724524	9.17192	3.02852	9.17192	0.787402	0.343397	1	7.6829	7.70039	7.08051	6.87471	6.51325	6.90227
27244	217951_s_at	23469	PHF3	PHD finger protein 3	NM_015153	0.00244501	0.00244501	1.65357	1.65357	B6H12_Ab up vs Ctrl_Ab	0.725581	46.2217	6.79865	46.2217	0.789703	0.0683405	1	8.46934	8.5262	8.22501	7.77202	7.68474	7.58705
51490	242233_at	---	---	---	---	0.00271001	0.00271001	1.65646	1.65646	B6H12_Ab up vs Ctrl_Ab	0.728108	43.7383	6.61349	43.7383	0.795211	0.0727245	1	6.74441	6.81964	6.51028	6.07993	5.91672	5.89336
3544	1557267_s_at	348654	GEN1	Gen endonuclease homolog 1 (Drosophila)	NM_001130009 /// NM_182625	0.0228586	0.0228586	1.66227	1.66227	B6H12_Ab up vs Ctrl_Ab	0.733157	12.9244	3.59505	12.9244	0.806278	0.249536	1	5.12479	4.69324	4.43156	4.0612	4.02159	3.96732
41128	231866_at	4012	LNPEP	leucyl/cystinyl aminopeptidase	NM_005575 /// NM_175920	0.00429813	0.00429813	1.66515	1.66515	B6H12_Ab up vs Ctrl_Ab	0.735653	34.0523	5.83544	34.0523	0.811778	0.0953565	1	7.81359	7.47187	7.49424	6.74044	6.94519	6.88711
4048	1558080_s_at	5611	DNAJC3	DnaJ (Hsp40) homolog, subfamily C, member 3	NM_006260	0.00438813	0.00438813	1.66648	1.66648	B6H12_Ab up vs Ctrl_Ab	0.736804	33.6674	5.80237	33.6674	0.814321	0.0967487	1	5.93655	5.84181	6.20919	5.36802	5.14898	5.26015
34685	225420_at	57678	GPAM	glycerol-3-phosphate acyltransferase, mitochondrial	NM_001244949 /// NM_020918	0.00679399	0.00679399	1.66814	1.66814	B6H12_Ab up vs Ctrl_Ab	0.738236	26.4137	5.13942	26.4137	0.817489	0.123798	1	7.56771	7.31068	7.11338	6.59563	6.69065	6.49077
45525	236268_at	9117	SEC22C	SEC22 vesicle trafficking protein homolog C (S. cerevisiae)	NM_001201572 /// NM_001201584 /// NM_004206 /// NM_032970	0.00208389	0.00208389	1.67104	1.67104	B6H12_Ab up vs Ctrl_Ab	0.740745	50.3411	7.09515	50.3411	0.823054	0.0653982	1	7.47674	7.22975	7.2442	6.46113	6.69336	6.57397
39120	229858_at	---	---	---	---	0.0386334	0.0386334	1.68237	1.68237	B6H12_Ab up vs Ctrl_Ab	0.750498	9.20441	3.03388	9.20441	0.844871	0.367159	1	7.4795	6.8944	7.59918	6.33995	6.67303	6.70859
49564	240307_at	---	---	---	---	0.0282523	0.0282523	1.68804	1.68804	B6H12_Ab up vs Ctrl_Ab	0.755346	11.3031	3.362	11.3031	0.855822	0.302864	1	6.33586	6.01754	6.76775	5.57229	5.55161	5.73121
44523	235266_at	29028	ATAD2	ATPase family, AAA domain containing 2	NM_014109	0.0040998	0.0040998	1.69135	1.69135	B6H12_Ab up vs Ctrl_Ab	0.758175	34.9448	5.91141	34.9448	0.862243	0.0986977	1	7.66062	7.4171	7.22339	6.70561	6.63456	6.68641
32861	223577_x_at	378938	MALAT1	metastasis associated lung adenocarcinoma transcript 1 (non-protein coding)	NR_002819	0.0152794	0.0152794	1.69738	1.69738	B6H12_Ab up vs Ctrl_Ab	0.763313	16.5283	4.0655	16.5283	0.873971	0.211509	1	6.62447	6.31007	6.76644	5.95323	5.54334	5.91448
17459	208022_s_at	8555	CDC14B	CDC14 cell division cycle 14 homolog B (S. cerevisiae)	NM_001077181 /// NM_003671 /// NM_033331 /// NM_033332	0.00142907	0.00142907	1.69967	1.69967	B6H12_Ab up vs Ctrl_Ab	0.765252	61.4759	7.84066	61.4759	0.878415	0.0571551	1	7.98139	7.824	8.14515	7.22115	7.16406	7.26958
10796	201340_s_at	8507	ENC1	ectodermal-neural cortex 1 (with BTB-like domain)	NM_001256574 /// NM_001256575 /// NM_001256576 /// NM_003633 /// NR_046318	0.0138129	0.0138129	1.70015	1.70015	B6H12_Ab up vs Ctrl_Ab	0.765661	17.5513	4.18943	17.5513	0.879354	0.200407	1	9.24382	9.10942	8.68882	8.17543	8.17355	8.3961
44979	235722_at	55333	SYNJ2BP	synaptojanin 2 binding protein	NM_018373	0.0217892	0.0217892	1.70451	1.70451	B6H12_Ab up vs Ctrl_Ab	0.769361	13.3158	3.64908	13.3158	0.887873	0.266714	1	6.35563	6.10395	5.6692	5.15551	5.38069	5.28449
37418	228156_at	---	---	---	---	0.00856184	0.00856184	1.70602	1.70602	B6H12_Ab up vs Ctrl_Ab	0.770637	23.1723	4.81376	23.1723	0.890822	0.153774	1	8.14962	7.73842	7.86825	7.25851	6.93942	7.24645
24924	215623_x_at	10051	SMC4	structural maintenance of chromosomes 4	NM_001002799 /// NM_001002800 /// NM_005496	0.000631502	0.000631502	1.70906	1.70906	B6H12_Ab up vs Ctrl_Ab	0.773204	94.1492	9.70305	94.1492	0.896766	0.0380998	1	7.99175	7.75613	7.76116	7.03349	7.09445	7.0615
31920	222633_at	79718	TBL1XR1	transducin (beta)-like 1 X-linked receptor 1	NM_024665	0.00298632	0.00298632	1.71649	1.71649	B6H12_Ab up vs Ctrl_Ab	0.779459	41.5096	6.44279	41.5096	0.911334	0.0878191	1	10.1859	10.0205	9.86364	9.1265	9.38978	9.21545
33102	223818_s_at	51773	RSF1	remodeling and spacing factor 1	NM_016578	0.00129842	0.00129842	1.72008	1.72008	B6H12_Ab up vs Ctrl_Ab	0.782473	64.6571	8.04096	64.6571	0.918396	0.0568164	1	8.05668	7.88837	7.74235	7.13074	7.16327	7.04597
27106	217813_s_at	10927	SPIN1	spindlin 1	NM_006717	0.00939252	0.00939252	1.72364	1.72364	B6H12_Ab up vs Ctrl_Ab	0.785458	21.9762	4.68788	21.9762	0.925416	0.168439	1	7.9585	7.88955	7.48575	6.89091	7.1494	6.93712
19166	209750_at	9975	NR1D2	nuclear receptor subfamily 1, group D, member 2	NM_001145425 /// NM_005126	0.00030303	0.00030303	1.72724	1.72724	B6H12_Ab up vs Ctrl_Ab	0.788468	137.385	11.7211	137.385	0.932523	0.0271506	1	7.1307	7.21683	7.21035	6.34293	6.51987	6.32969
18302	208879_x_at	24148	PRPF6	PRP6 pre-mRNA processing factor 6 homolog (S. cerevisiae)	NM_012469	0.00561885	0.00561885	1.73723	1.73723	B6H12_Ab up vs Ctrl_Ab	0.796792	29.3711	5.41951	29.3711	0.952316	0.129694	1	9.39802	9.25035	9.02944	8.56638	8.2328	8.48825
33898	224631_at	80829	ZFP91	zinc finger protein 91 homolog (mouse)	NM_001197051 /// NM_053023	0.00241181	0.00241181	1.73771	1.73771	B6H12_Ab up vs Ctrl_Ab	0.797189	46.5613	6.82358	46.5613	0.953266	0.0818934	1	9.06287	9.00818	8.68894	8.13243	8.10861	8.12738
48018	238761_at	2005	ELK4	ELK4, ETS-domain protein (SRF accessory protein 1)	NM_001973 /// NM_021795	0.0162532	0.0162532	1.74057	1.74057	B6H12_Ab up vs Ctrl_Ab	0.79956	15.927	3.99086	15.927	0.958943	0.240835	1	7.98584	7.51536	7.95011	7.15191	6.75472	7.146
17440	208003_s_at	10725	NFAT5	nuclear factor of activated T-cells 5, tonicity-responsive	NM_001113178 /// NM_006599 /// NM_138713 /// NM_138714 /// NM_173214 /// NM_173215	0.00457515	0.00457515	1.74202	1.74202	B6H12_Ab up vs Ctrl_Ab	0.800761	32.9043	5.73623	32.9043	0.961827	0.116924	1	6.34093	5.92457	5.93493	5.31443	5.22388	5.25984
256	1552611_a_at	3716	JAK1	Janus kinase 1	NM_002227	0.0186674	0.0186674	1.74617	1.74617	B6H12_Ab up vs Ctrl_Ab	0.804194	14.6453	3.82691	14.6453	0.970091	0.264957	1	8.73442	8.61249	8.06146	7.73085	7.60619	7.65875
33835	224568_x_at	100507645 /// 378938	LOC100507645 /// MALAT1	uncharacterized LOC100507645 /// metastasis associated lung adenocarcinoma transcript 1	NR_002819 /// XR_110915 /// XR_110916 /// XR_110917 /// XR_111190 /// XR_111191 /// XR_	0.0404992	0.0404992	1.75208	1.75208	B6H12_Ab up vs Ctrl_Ab	0.809065	8.91599	2.98597	8.91599	0.981879	0.440502	1	8.92257	8.86297	8.19142	7.89107	7.59669	8.06201
10541	201085_s_at	6651	SON	SON DNA binding protein	NM_003103 /// NM_032195 /// NM_058183 /// NM_138925 /// NM_138926 /// NM_138927	0.00303166	0.00303166	1.75255	1.75255	B6H12_Ab up vs Ctrl_Ab	0.809459	41.1733	6.41664	41.1733	0.982835	0.0954829	1	8.92915	8.72667	8.50907	7.86988	7.98089	7.88574
21392	212078_s_at	4297	MLL	myeloid/lymphoid or mixed-lineage leukemia (trithorax homolog, Drosophila)	NM_001197104 /// NM_005933 /// NM_024891	0.00635272	0.00635272	1.75681	1.75681	B6H12_Ab up vs Ctrl_Ab	0.812961	27.4275	5.23712	27.4275	0.991357	0.144579	1	8.69332	8.65879	8.25947	7.82639	7.59367	7.75264
43958	234701_at	29123	ANKRD11	ankyrin repeat domain 11	NM_001256182 /// NM_001256183 /// NM_013275 /// NR_045839	0.000238534	0.000238534	1.75952	1.75952	B6H12_Ab up vs Ctrl_Ab	0.815183	155.271	12.4608	155.271	0.996785	0.0256786	1	8.79208	8.62451	8.58214	7.82929	7.84936	7.87454
11323	201867_s_at	6907	TBL1X	transducin (beta)-like 1X-linked	NM_001139466 /// NM_001139467 /// NM_001139468 /// NM_005647	0.00368541	0.00368541	1.76902	1.76902	B6H12_Ab up vs Ctrl_Ab	0.822952	37.0371	6.08581	37.0371	1.01587	0.109714	1	8.0138	7.84629	7.59359	6.9405	7.11097	6.93335
49947	240690_at	---	---	---	---	0.00198799	0.00198799	1.76926	1.76926	B6H12_Ab up vs Ctrl_Ab	0.823148	51.6197	7.18469	51.6197	1.01636	0.0787575	1	8.17577	8.09068	7.88391	7.22589	7.09771	7.35731
15954	206500_s_at	55320	MIS18BP1	MIS18 binding protein 1	NM_018353	0.0259793	0.0259793	1.7749	1.7749	B6H12_Ab up vs Ctrl_Ab	0.827739	11.9243	3.45316	11.9243	1.02773	0.34475	1	8.26415	7.92462	7.51406	6.87155	7.20223	7.14584
44316	235059_at	201475	RAB12	RAB12, member RAS oncogene family	NM_001025300	0.00165136	0.00165136	1.77978	1.77978	B6H12_Ab up vs Ctrl_Ab	0.831699	56.9582	7.54707	56.9582	1.03759	0.0728664	1	7.51016	7.40174	7.44622	6.6523	6.42445	6.78627
44266	235009_at	259282	BOD1L1	biorientation of chromosomes in cell division 1-like 1	NM_148894	0.0241619	0.0241619	1.77982	1.77982	B6H12_Ab up vs Ctrl_Ab	0.83173	12.4832	3.53315	12.4832	1.03766	0.3325	1	6.13908	5.85199	5.54446	5.21572	5.12942	4.6952
10291	200835_s_at	4134	MAP4	microtubule-associated protein 4	NM_001134364 /// NM_001134365 /// NM_002375 /// NM_030884 /// NM_030885	0.00250008	0.00250008	1.78104	1.78104	B6H12_Ab up vs Ctrl_Ab	0.832718	45.6732	6.75819	45.6732	1.04013	0.0910933	1	9.68063	9.6012	9.28061	8.65775	8.7009	8.70564
44966	235709_at	283431	GAS2L3	growth arrest-specific 2 like 3	NM_174942	0.0256883	0.0256883	1.78185	1.78185	B6H12_Ab up vs Ctrl_Ab	0.833372	12.0098	3.46552	12.0098	1.04176	0.346971	1	7.44368	7.25948	6.71454	6.50374	6.18786	6.22598
4392	1558747_at	23347	SMCHD1	structural maintenance of chromosomes flexible hinge domain containing 1	NM_015295	0.0330839	0.0330839	1.78271	1.78271	B6H12_Ab up vs Ctrl_Ab	0.834069	10.2028	3.19418	10.2028	1.04351	0.409106	1	6.29865	6.0978	5.4908	5.30919	4.98204	5.09381
37740	228478_at	---	---	---	---	0.0192989	0.0192989	1.78339	1.78339	B6H12_Ab up vs Ctrl_Ab	0.834621	14.3504	3.78819	14.3504	1.04489	0.29125	1	7.18223	6.49379	6.55776	5.87912	5.90981	5.94099
27171	217878_s_at	996	CDC27	cell division cycle 27 homolog (S. cerevisiae)	NM_001114091 /// NM_001256	0.039132	0.039132	1.78366	1.78366	B6H12_Ab up vs Ctrl_Ab	0.834838	9.12531	3.02081	9.12531	1.04543	0.458255	1	10.2004	10.237	9.39212	9.14538	9.0867	9.09297
39756	230494_at	6574	SLC20A1	solute carrier family 20 (phosphate transporter), member 1	NM_005415	0.00670771	0.00670771	1.78563	1.78563	B6H12_Ab up vs Ctrl_Ab	0.83643	26.604	5.15791	26.604	1.04942	0.157784	1	9.04065	8.79238	9.00142	8.2619	7.82329	8.23996
38534	229272_at	23360	FNBP4	formin binding protein 4	NM_015308	0.00528746	0.00528746	1.78906	1.78906	B6H12_Ab up vs Ctrl_Ab	0.839204	30.3787	5.51169	30.3787	1.05639	0.139097	1	6.44816	6.38331	6.14007	5.71616	5.31442	5.42334
48303	239046_at	---	---	---	---	0.00260028	0.00260028	1.78979	1.78979	B6H12_Ab up vs Ctrl_Ab	0.839789	44.7204	6.68733	44.7204	1.05787	0.0946206	1	6.62324	6.53389	6.22594	5.64421	5.55084	5.66865
31700	222413_s_at	58508	MLL3	myeloid/lymphoid or mixed-lineage leukemia 3	NM_021230 /// NM_170606	0.0276727	0.0276727	1.79679	1.79679	B6H12_Ab up vs Ctrl_Ab	0.845423	11.4542	3.3844	11.4542	1.07211	0.3744	1	7.40937	7.16869	6.85953	6.49805	5.91539	6.48789
24288	214985_at	2131	EXT1	exostosin 1	NM_000127	0.0112472	0.0112472	1.80175	1.80175	B6H12_Ab up vs Ctrl_Ab	0.849396	19.802	4.44994	19.802	1.08221	0.218606	1	7.42975	6.90478	7.46638	6.46105	6.30011	6.49155
24640	215338_s_at	4820	NKTR	natural killer-tumor recognition sequence	NM_001012651 /// NM_005385	0.00360133	0.00360133	1.80846	1.80846	B6H12_Ab up vs Ctrl_Ab	0.854761	37.5051	6.12414	37.5051	1.09592	0.116883	1	9.01699	8.89214	8.72046	8.06304	7.81405	8.18821
4092	1558173_a_at	7798	LUZP1	leucine zipper protein 1	NM_001142546 /// NM_033631	0.0100121	0.0100121	1.81185	1.81185	B6H12_Ab up vs Ctrl_Ab	0.857464	21.1829	4.60249	21.1829	1.10287	0.208256	1	7.33465	7.60852	7.29463	6.67457	6.24196	6.74888
18088	208663_s_at	286495 /// 7267	TTC3 /// TTC3P1	tetratricopeptide repeat domain 3 /// tetratricopeptide repeat domain 3 pseudogene 1	NM_001001894 /// NM_003316 /// NR_030737	0.00674795	0.00674795	1.81703	1.81703	B6H12_Ab up vs Ctrl_Ab	0.86158	26.5148	5.14925	26.5148	1.11348	0.167979	1	9.28903	9.14102	8.77317	8.07251	8.26686	8.27912
12125	202669_s_at	1948	EFNB2	ephrin-B2	NM_004093	0.0226477	0.0226477	1.82888	1.82888	B6H12_Ab up vs Ctrl_Ab	0.870958	12.9994	3.60547	12.9994	1.13785	0.350124	1	9.51855	9.37672	8.76059	8.23323	8.35134	8.45841
18134	208711_s_at	595	CCND1	cyclin D1	NM_053056	0.0115323	0.0115323	1.83042	1.83042	B6H12_Ab up vs Ctrl_Ab	0.872176	19.5153	4.41761	19.5153	1.14104	0.233875	1	10.9367	10.7284	10.2799	9.79014	9.70489	9.83338
25237	215936_s_at	23325	KIAA1033	KIAA1033	NM_015275	0.0166419	0.0166419	1.83448	1.83448	B6H12_Ab up vs Ctrl_Ab	0.875369	15.7019	3.96256	15.7019	1.14941	0.292807	1	8.455	8.26193	7.72314	7.21317	7.30202	7.29876
24508	215206_at	---	---	---	---	0.00376487	0.00376487	1.8582	1.8582	B6H12_Ab up vs Ctrl_Ab	0.893908	36.6092	6.05056	36.6092	1.19861	0.130962	1	7.60337	7.65001	7.23018	6.67738	6.65229	6.47215
7608	1564378_a_at	---	---	---	---	0.0045512	0.0045512	1.85918	1.85918	B6H12_Ab up vs Ctrl_Ab	0.89467	32.9994	5.74451	32.9994	1.20065	0.145536	1	9.17088	8.98246	8.67159	7.93741	8.11563	8.08787
25861	216563_at	23253	ANKRD12	ankyrin repeat domain 12	NM_001083625 /// NM_001204056 /// NM_015208	0.00786514	0.00786514	1.87083	1.87083	B6H12_Ab up vs Ctrl_Ab	0.903682	24.3184	4.93137	24.3184	1.22496	0.201487	1	6.03926	5.6947	5.80778	4.65468	5.17346	5.00255
38377	229115_at	1778	DYNC1H1	dynein, cytoplasmic 1, heavy chain 1	NM_001376	0.00311892	0.00311892	1.87432	1.87432	B6H12_Ab up vs Ctrl_Ab	0.906367	40.5468	6.36764	40.5468	1.23225	0.121563	1	7.8646	7.49478	7.48655	6.61534	6.66866	6.84283
20396	211022_s_at	546	ATRX	alpha thalassemia/mental retardation syndrome X-linked	NM_000489 /// NM_138270 /// NM_138271	0.0304891	0.0304891	1.87675	1.87675	B6H12_Ab up vs Ctrl_Ab	0.90824	10.7611	3.28041	10.7611	1.23735	0.459936	1	7.07834	7.19744	6.44339	6.26669	5.97141	5.75636
14295	204840_s_at	8411	EEA1	early endosome antigen 1	NM_003566	0.00819668	0.00819668	1.88274	1.88274	B6H12_Ab up vs Ctrl_Ab	0.912834	23.7547	4.87388	23.7547	1.2499	0.210467	1	4.88801	4.52371	4.40604	3.52043	3.63894	3.91989
21963	212650_at	23301	EHBP1	EH domain binding protein 1	NM_001142614 /// NM_001142615 /// NM_001142616 /// NM_015252	0.009319	0.009319	1.88314	1.88314	B6H12_Ab up vs Ctrl_Ab	0.913144	22.0756	4.69847	22.0756	1.25075	0.22663	1	8.46932	8.48662	7.95804	7.23008	7.41237	7.5321
10297	200841_s_at	2058	EPRS	glutamyl-prolyl-tRNA synthetase	NM_004446	0.00258631	0.00258631	1.93041	1.93041	B6H12_Ab up vs Ctrl_Ab	0.948911	44.8499	6.69701	44.8499	1.35065	0.120459	1	8.64336	8.30528	8.17718	7.40803	7.47994	7.39111
21781	212468_at	9043	SPAG9	sperm associated antigen 9	NM_001130527 /// NM_001130528 /// NM_001251971 /// NM_003971 /// NM_172345	0.00362449	0.00362449	1.93517	1.93517	B6H12_Ab up vs Ctrl_Ab	0.952458	37.3746	6.11347	37.3746	1.36076	0.145635	1	7.47308	7.19103	6.9346	6.26611	6.23937	6.23585
22107	212794_s_at	23325	KIAA1033	KIAA1033	NM_015275	0.00765823	0.00765823	1.94138	1.94138	B6H12_Ab up vs Ctrl_Ab	0.957084	24.6886	4.96876	24.6886	1.37402	0.222615	1	9.48256	9.38626	8.92848	8.20845	8.48581	8.2318
22378	213067_at	4628	MYH10	myosin, heavy chain 10, non-muscle	NM_001256012 /// NM_001256095 /// NM_005964	0.00759319	0.00759319	1.94171	1.94171	B6H12_Ab up vs Ctrl_Ab	0.957328	24.8081	4.98077	24.8081	1.37471	0.221656	1	6.7831	6.24414	6.25502	5.43492	5.36525	5.61011
2764	1556054_at	---	---	---	---	0.00387442	0.00387442	1.98692	1.98692	B6H12_Ab up vs Ctrl_Ab	0.990535	36.0411	6.00343	36.0411	1.47174	0.16334	1	6.46239	6.13197	6.09885	5.27573	5.42377	5.0221
40997	231735_s_at	378938	MALAT1	metastasis associated lung adenocarcinoma transcript 1 (non-protein coding)	NR_002819	0.00182841	0.00182841	1.99074	1.99074	B6H12_Ab up vs Ctrl_Ab	0.993302	53.9664	7.34618	53.9664	1.47997	0.109696	1	6.90527	6.73559	6.81495	5.97553	5.57494	5.92545
51325	242068_at	---	---	---	---	0.0197402	0.0197402	1.99077	1.99077	B6H12_Ab up vs Ctrl_Ab	0.993327	14.1529	3.76203	14.1529	1.48005	0.418304	1	6.87858	6.5464	5.98751	5.40009	5.47293	5.55949
39027	229765_at	7756	ZNF207	zinc finger protein 207	NM_001032293 /// NM_001098507 /// NM_003457	0.000769356	0.000769356	1.99093	1.99093	B6H12_Ab up vs Ctrl_Ab	0.993444	84.9867	9.21882	84.9867	1.4804	0.0696766	1	6.98908	6.65201	6.83392	5.81009	5.76465	5.91994
51517	242260_at	9782	MATR3	Matrin 3	NM_001194954 /// NM_001194955 /// NM_001194956 /// NM_018834 /// NM_199189 /// NR_03653	0.018593	0.018593	2.00734	2.00734	B6H12_Ab up vs Ctrl_Ab	1.00528	14.681	3.83158	14.681	1.51589	0.413022	1	6.99035	6.40968	6.26762	5.29513	5.5737	5.78296
23659	214352_s_at	3845	KRAS	v-Ki-ras2 Kirsten rat sarcoma viral oncogene homolog	NM_004985 /// NM_033360	0.0262788	0.0262788	2.03062	2.03062	B6H12_Ab up vs Ctrl_Ab	1.02192	11.8379	3.44062	11.8379	1.56648	0.52931	1	7.79419	7.30192	6.82012	6.10222	6.32121	6.42704
18049	208624_s_at	1981	EIF4G1	eukaryotic translation initiation factor 4 gamma, 1	NM_001194946 /// NM_001194947 /// NM_004953 /// NM_182917 /// NM_198241 /// NM_198242 /	0.0119994	0.0119994	2.03273	2.03273	B6H12_Ab up vs Ctrl_Ab	1.02342	19.0677	4.36666	19.0677	1.57108	0.329579	1	10.0921	9.82826	9.38151	8.88322	8.52863	8.81981
29377	220085_at	3070	HELLS	helicase, lymphoid-specific	NM_018063	0.00839666	0.00839666	2.03541	2.03541	B6H12_Ab up vs Ctrl_Ab	1.02532	23.431	4.84056	23.431	1.57693	0.269203	1	7.47923	7.29889	7.54889	6.54893	6.02716	6.67494
51212	241955_at	25831	HECTD1	HECT domain containing E3 ubiquitin protein ligase 1	NM_015382	0.000788387	0.000788387	2.03696	2.03696	B6H12_Ab up vs Ctrl_Ab	1.02641	83.9144	9.16048	83.9144	1.58029	0.0753287	1	7.07274	6.97674	6.78191	5.91866	6.04206	5.79143
50030	240773_at	---	---	---	---	0.0137585	0.0137585	2.04324	2.04324	B6H12_Ab up vs Ctrl_Ab	1.03086	17.5924	4.19432	17.5924	1.594	0.362429	1	6.00196	5.6184	5.2534	4.5629	4.81012	4.40818
31726	222439_s_at	9967	THRAP3	thyroid hormone receptor associated protein 3	NM_005119	0.00504398	0.00504398	2.05116	2.05116	B6H12_Ab up vs Ctrl_Ab	1.03644	31.1815	5.58404	31.1815	1.61131	0.2067	1	10.1725	10.1104	9.60575	9.01211	8.84876	8.91851
3461	1557129_a_at	374393	FAM111B	family with sequence similarity 111, member B	NM_001142703 /// NM_001142704 /// NM_198947	0.0287632	0.0287632	2.0535	2.0535	B6H12_Ab up vs Ctrl_Ab	1.03809	11.1737	3.34271	11.1737	1.61644	0.578658	1	7.04041	6.91156	6.06381	5.65016	5.53838	5.71298
28679	219387_at	55704	CCDC88A	coiled-coil domain containing 88A	NM_001135597 /// NM_001254943 /// NM_018084	0.00365158	0.00365158	2.0778	2.0778	B6H12_Ab up vs Ctrl_Ab	1.05506	37.2235	6.1011	37.2235	1.66972	0.179427	1	7.11244	6.82327	6.59557	5.86329	5.88719	5.61562
4502	1558924_s_at	6249	CLIP1	CAP-GLY domain containing linker protein 1	NM_001247997 /// NM_002956 /// NM_198240	0.0267528	0.0267528	2.09463	2.09463	B6H12_Ab up vs Ctrl_Ab	1.06669	11.704	3.42112	11.704	1.70675	0.583303	1	7.06255	6.91527	6.0785	5.72795	5.59585	5.53244
53114	243857_at	9643	MORF4L2	Mortality factor 4 like 2	NM_001142418 /// NM_001142419 /// NM_001142420 /// NM_001142421 /// NM_001142422 /// NM	0.0074179	0.0074179	2.13027	2.13027	B6H12_Ab up vs Ctrl_Ab	1.09104	25.1379	5.01377	25.1379	1.78555	0.284121	1	6.67944	6.37126	5.9617	5.31836	5.11806	5.30287
18323	208900_s_at	7150	TOP1	topoisomerase (DNA) I	NM_003286	0.0365807	0.0365807	2.13487	2.13487	B6H12_Ab up vs Ctrl_Ab	1.09415	9.547	3.08982	9.547	1.79575	0.752381	1	9.58603	9.45464	8.47147	8.15399	8.01185	8.06385
49893	240636_at	---	---	---	---	0.0377752	0.0377752	2.14111	2.14111	B6H12_Ab up vs Ctrl_Ab	1.09836	9.34422	3.05683	9.34422	1.80958	0.774631	1	6.45075	5.72283	5.29201	4.7171	4.51634	4.93708
40398	231136_at	407032	MIR30C2	microRNA 30c-2	NR_029598	0.00328686	0.00328686	2.15034	2.15034	B6H12_Ab up vs Ctrl_Ab	1.10457	39.4122	6.27791	39.4122	1.8301	0.18574	1	7.14653	6.80537	6.56201	5.70483	5.66994	5.82545
309	1552680_a_at	57082	CASC5	cancer susceptibility candidate 5	NM_144508 /// NM_170589	0.00799316	0.00799316	2.15456	2.15456	B6H12_Ab up vs Ctrl_Ab	1.1074	24.0966	4.90883	24.0966	1.83949	0.305353	1	7.26979	7.34921	6.65542	6.08739	5.95446	5.91038
18036	208610_s_at	23524	SRRM2	serine/arginine repetitive matrix 2	NM_016333	0.00110455	0.00110455	2.16673	2.16673	B6H12_Ab up vs Ctrl_Ab	1.11552	70.3807	8.38932	70.3807	1.86658	0.106085	1	9.78091	9.63327	9.37805	8.54648	8.35808	8.54111
20375	211000_s_at	3572	IL6ST	interleukin 6 signal transducer (gp130, oncostatin M receptor)	NM_001190981 /// NM_002184 /// NM_175767	0.0136659	0.0136659	2.2082	2.2082	B6H12_Ab up vs Ctrl_Ab	1.14287	17.6629	4.20272	17.6629	1.95923	0.443694	1	8.71531	8.81822	7.98196	7.35549	7.48341	7.24797
18510	209088_s_at	29855	UBN1	ubinuclein 1	NM_001079514 /// NM_016936	0.00669916	0.00669916	2.22201	2.22201	B6H12_Ab up vs Ctrl_Ab	1.15186	26.6231	5.15975	26.6231	1.99018	0.299017	1	8.78942	8.62151	8.065	7.42737	7.29208	7.30089
14318	204863_s_at	3572	IL6ST	interleukin 6 signal transducer (gp130, oncostatin M receptor)	NM_001190981 /// NM_002184 /// NM_175767	0.00704479	0.00704479	2.24897	2.24897	B6H12_Ab up vs Ctrl_Ab	1.16926	25.8805	5.08729	25.8805	2.05076	0.316958	1	8.32733	8.05519	7.54863	6.82642	6.75324	6.8437
21393	212079_s_at	4297	MLL	myeloid/lymphoid or mixed-lineage leukemia (trithorax homolog, Drosophila)	NM_001197104 /// NM_005933 /// NM_024891	0.00889717	0.00889717	2.25754	2.25754	B6H12_Ab up vs Ctrl_Ab	1.17475	22.6693	4.76123	22.6693	2.07007	0.365264	1	7.11967	7.14077	6.51058	6.01351	5.66169	5.57156
38248	228986_at	114882	OSBPL8	oxysterol binding protein-like 8	NM_001003712 /// NM_020841	0.0161915	0.0161915	2.26479	2.26479	B6H12_Ab up vs Ctrl_Ab	1.17938	15.9635	3.99543	15.9635	2.0864	0.522793	1	7.77654	7.5519	6.84108	6.31573	6.27874	6.03692
23771	214464_at	8476	CDC42BPA	CDC42 binding protein kinase alpha (DMPK-like)	NM_003607 /// NM_014826	0.00114942	0.00114942	2.27563	2.27563	B6H12_Ab up vs Ctrl_Ab	1.18627	68.928	8.30229	68.928	2.11085	0.122496	1	10.1554	9.99111	9.68052	8.76134	8.698	8.80885
4349	1558678_s_at	100507645 /// 378938	LOC100507645 /// MALAT1	uncharacterized LOC100507645 /// metastasis associated lung adenocarcinoma transcript 1	NR_002819 /// XR_110915 /// XR_110916 /// XR_110917 /// XR_111190 /// XR_111191 /// XR_	0.00592243	0.00592243	2.28297	2.28297	B6H12_Ab up vs Ctrl_Ab	1.19091	28.5233	5.34072	28.5233	2.12741	0.29834	1	11.4255	11.168	10.7327	10.1058	9.82967	9.81793
33834	224567_x_at	100507645 /// 378938	LOC100507645 /// MALAT1	uncharacterized LOC100507645 /// metastasis associated lung adenocarcinoma transcript 1	NR_002819 /// XR_110915 /// XR_110916 /// XR_110917 /// XR_111190 /// XR_111191 /// XR_	0.00410374	0.00410374	2.29298	2.29298	B6H12_Ab up vs Ctrl_Ab	1.19723	34.9265	5.90986	34.9265	2.15003	0.246235	1	12.7371	12.4926	12.2659	11.5888	11.2324	11.0827
18282	208859_s_at	546	ATRX	alpha thalassemia/mental retardation syndrome X-linked	NM_000489 /// NM_138270 /// NM_138271	0.000865449	0.000865449	2.31098	2.31098	B6H12_Ab up vs Ctrl_Ab	1.2085	79.9404	8.94094	79.9404	2.19073	0.109618	1	8.49238	8.30732	8.14699	7.2889	7.02769	7.00458
33830	224563_at	10163	WASF2	WAS protein family, member 2	NM_001201404 /// NM_006990	0.00632155	0.00632155	2.36071	2.36071	B6H12_Ab up vs Ctrl_Ab	1.23922	27.503	5.24433	27.503	2.3035	0.335018	1	8.83945	8.54792	8.04072	7.21396	7.18698	7.30949
45877	236620_at	55183	RIF1	RAP1 interacting factor homolog (yeast)	NM_001177663 /// NM_001177664 /// NM_001177665 /// NM_018151	0.00480654	0.00480654	2.46908	2.46908	B6H12_Ab up vs Ctrl_Ab	1.30398	32.0225	5.65884	32.0225	2.55053	0.318592	1	9.23452	9.16889	8.54161	7.80646	7.63654	7.59009
3521	1557227_s_at	7175	TPR	translocated promoter region, nuclear basket protein	NM_003292	0.0185624	0.0185624	2.56223	2.56223	B6H12_Ab up vs Ctrl_Ab	1.3574	14.6957	3.8335	14.6957	2.76381	0.752275	1	7.21283	6.58196	6.05864	5.46248	5.05207	5.26667
11186	201730_s_at	7175	TPR	translocated promoter region, nuclear basket protein	NM_003292	0.0023957	0.0023957	2.62456	2.62456	B6H12_Ab up vs Ctrl_Ab	1.39208	46.7286	6.83584	46.7286	2.90682	0.248825	1	10.0375	9.8763	9.43088	8.54397	8.224	8.40047
35938	226675_s_at	100507645 /// 378938	LOC100507645 /// MALAT1	uncharacterized LOC100507645 /// metastasis associated lung adenocarcinoma transcript 1	NR_002819 /// XR_110915 /// XR_110916 /// XR_110917 /// XR_111190 /// XR_111191 /// XR_	0.0061131	0.0061131	2.63183	2.63183	B6H12_Ab up vs Ctrl_Ab	1.39607	28.0234	5.29372	28.0234	2.9235	0.417294	1	11.9417	11.5817	11.2822	10.5663	10.0716	9.9794
22755	213446_s_at	8826	IQGAP1	IQ motif containing GTPase activating protein 1	NM_003870	0.0118332	0.0118332	2.68542	2.68542	B6H12_Ab up vs Ctrl_Ab	1.42515	19.2239	4.38451	19.2239	3.04656	0.63391	1	8.34533	8.10493	7.39744	6.83002	6.43403	6.30822
52175	242918_at	4678	NASP	Nuclear autoantigenic sperm protein (histone-binding)	NM_001195193 /// NM_002482 /// NM_152298 /// NM_172164	0.017061	0.017061	2.75136	2.75136	B6H12_Ab up vs Ctrl_Ab	1.46015	15.4679	3.93292	15.4679	3.19804	0.827014	1	6.53669	6.46392	5.47836	4.93452	4.43156	4.73246
15264	205809_s_at	8976	WASL	Wiskott-Aldrich syndrome-like	NM_003941	0.0252923	0.0252923	2.82213	2.82213	B6H12_Ab up vs Ctrl_Ab	1.49678	12.1285	3.48259	12.1285	3.36055	1.10832	1	9.02158	8.8857	7.67072	7.03361	6.99697	7.05708
41500	232238_at	259266	ASPM	asp (abnormal spindle) homolog, microcephaly associated (Drosophila)	NM_001206846 /// NM_018136	0.00155378	0.00155378	2.83547	2.83547	B6H12_Ab up vs Ctrl_Ab	1.50359	58.8217	7.66953	58.8217	3.39116	0.230606	1	6.56325	6.4854	5.9489	4.87928	4.76481	4.84271
51609	242352_at	25836	NIPBL	Nipped-B homolog (Drosophila)	NM_015384 /// NM_133433	0.0177762	0.0177762	2.92333	2.92333	B6H12_Ab up vs Ctrl_Ab	1.54761	15.0878	3.8843	15.0878	3.59265	0.952465	1	7.95001	7.85361	6.73827	6.13803	5.90355	5.85748
