# Supplementary material for: A function-blocking CD47 antibody suppresses stem cell and EGF signaling in triple-negative breast cancer
Source: Oncotarget. 2016 Jan 31;7(9):10133–52. doi: 10.18632/oncotarget.7100 (PMC4891109; doi:10.18632/oncotarget.7100)
Supplement: Supplementary file 7 [file oncotarget-07-10133-s007.xlsx]

## Sheet: Sheet1
		Gene Name	PrimerSequence
		EGF-F	TGG TTC CTT CTG TGT CAA TCC
		EGF-R	GTA CTC TCG CAG GAA ATG GG
		EGFR-F	TCC TCT GGA GGC TGA GAA AA
		EGFR-R	GGG CTC TGG AGG AAA AGA AA
		18S r RNA-F	AGG ACC GCG GTT CTA TTT TGT TGG
		18S rRNA-R	CCC CCG GCC GTC CCT CTT A
		hMYC-F	CGT CCA AGC AGA GGA GCA AAA GCT
		hMYC-R	CGC ACA AGA GTT CCG TAG CTG
		B2M-F	TCC TGA ATT GCT ATG TGT CTG GGT
		B2M-R	GAT AGA AAG ACC AGT CCT TGC T
		TXNIP-F	AGG AAG CTC AAA GCC GAA CT
		TXNIP-R	ACG CTT CTT CTG GAA GAC CA
		PLS3-F	TTG CAA AGG CCT CTT TGA GT
		PLS3-R	CCC AGG ACT CTG CGA CTT TA
		NRIP1-F	ATG GAT GAC TGC ATT CCA CA
		NRIP1-R	GAG AAA CCA GCC CAA AAT GA
		LOX-F	TGG CAG TCT ATG TCT GCA CC
		LOX-R	CTA TGG CTA CCA CAG GCG AT
		Drosha -F	TAGGCTGTGGGAAAGGACCAAG
		Drosha-R	GTTCGATGAACCGCTTCTGATG
		DGCR8 -F	CAAGCAGGAGACATCGGACAAG
		DGCR8-R	CACAATGGACATCTTGGGCTTC
		Actin -F	TGAAGTGTGACGTGGACATC
		Actin -R	GGAGGAGCAATGATCTTGAT
		Ago1 -F	CGTAGAGTCAACCGGGAAGT
		Ago1-R	CCTCAAAGTCGACCCGTTC
		Ago2 -F	TGCAGGCGTTACACGATGC
		Ago2 -R	TACCTCATGGATGGCAAGTGC
		Dicer -F	CAGGTATACTTCTCAGCCATGTGA
		Dicer -R	GCCCACTTCTGTCAGTAAATGGT
		CD44-F	TCTGTGCAGCAAACAACACAGGGG
		CD44-R	GTACAATCTTCTTCAGGTGGAGCT
		NANOG-F	TAACCTTGGCTGCCGTCTCT
		NANOG-R	TAAGCAAAGCCTCCCAATCC
		CD24-F	TGCTGCTGGCACTGCTC
		CD24-R	TGCCCTGCAGTCAACAGCCAG
		TGFB2-F	CTCCATTGCTGAGACGTCAA
		TGFB2-R	ATAGACATGCCGCCCTTCTT
		TIE1-F	CACGCAAGTCAGGAAGAA
		TIE1-R	TCTTCTTGGCTTCTCATGTGG
		MEST-F	AGGTACGCAGCAAGCAGG
		MEST-R	TCTCCGAAACATGGAGTCCT
		GPC3-F	TGGAGTCAGGCTTGGGTAGT
		GPC3-R	ATTCAGAATGCTGCGGTTTT
		ISG20-F	GCTTGCCTTTCAGGAGCT
		ISG20-R	ATCACCGATTACAGAACCCG
		KRT14-F	TCTGCAGAAGGACATTGG
		KRT14-R	GGCCTGCTGAGATCAAAGAC
